# Supplementary material for: The RNA-binding protein hnRNP F is required for the germinal center B cell response
Source: Nat Commun. 2023 Mar 30;14:1731. doi: 10.1038/s41467-023-37308-z (PMC10063658; doi:10.1038/s41467-023-37308-z)
Supplement: Supplementary file 3 — Supplementary Data 1 [file 41467_2023_37308_MOESM3_ESM.xlsx]

## Sheet: Table S1
geneID	length	HF19FOWT1.rawreads	HF19FOWT1.FPKM	HF19FOWT2.rawreads	HF19FOWT2.FPKM	HF19FOKO1.rawreads	HF19FOKO1.FPKM	HF19FOKO2.rawreads	HF19FOKO2.FPKM	logFC	logCPM	pval	FDR	Regulation	Chr	Start	End	Strand	GeneSymbol	Description
ENSMUSG00000082791	786	4	0.31	5	0.34	1977	160.22	2364	166.4	8.94377	6.00791	0	0	Ups	6	117997207	117997992	+	Gm4875	predicted gene 4875 [Source:MGI Symbol%3BAcc:MGI:3648108]
ENSMUSG00000004988	1957	11	0.34	3	0.08	901	29.33	1184	33.47	7.25673	4.952	1.24e-241	3.44e-237	Ups	6	117933559	117937692	-	Fxyd4	FXYD domain-containing ion transport regulator 4 [Source:MGI Symbol%3BAcc:MGI:1889005]
ENSMUSG00000042079	3047	5780	115.95	6634	115.14	1167	24.4	1194	21.68	-2.31888	7.72123	4.68e-171	8.64e-167	Down	6	117900324	117925622	+	Hnrnpf	heterogeneous nuclear ribonucleoprotein F [Source:MGI Symbol%3BAcc:MGI:2138741]
ENSMUSG00000103168	4827	87	1.1	132	1.45	395	5.21	474	5.43	2.06201	3.99783	5.48e-52	7.59e-48	Ups	12	115262684	115287908	+	Gm30948	predicted gene%2C 30948 [Source:MGI Symbol%3BAcc:MGI:5590107]
ENSMUSG00000027978	2602	80	1.88	115	2.34	350	8.57	455	9.67	2.11576	3.87578	1.99e-48	2.2e-44	Ups	3	123446913	123506597	+	Prss12	protease%2C serine 12 neurotrypsin (motopsin) [Source:MGI Symbol%3BAcc:MGI:1100881]
ENSMUSG00000075602	1205	3162	160.39	3879	170.24	6516	344.46	7169	329.16	1.03511	8.2423	7.62e-46	7.03e-42	Ups	15	74994877	74998031	-	Ly6a	lymphocyte antigen 6 complex%2C locus A [Source:MGI Symbol%3BAcc:MGI:107527]
ENSMUSG00000014686	1635	344	12.86	440	14.23	928	36.16	1021	34.55	1.38969	5.32274	2.21e-45	1.75e-41	Ups	7	19852097	19861299	-	Ceacam16	carcinoembryonic antigen-related cell adhesion molecule 16 [Source:MGI Symbol%3BAcc:MGI:2685615]
ENSMUSG00000020279	4947	2670	32.99	2899	30.99	5022	64.67	6164	68.94	1.07196	7.9347	1.93e-40	1.34e-36	Ups	11	32187541	32200279	-	Il9r	interleukin 9 receptor [Source:MGI Symbol%3BAcc:MGI:96564]
ENSMUSG00000048495	2808	114	2.48	137	2.58	344	7.8	411	8.1	1.65935	3.88486	1.8e-39	1.11e-35	Ups	1	57388237	57407101	-	Tyw5	tRNA-yW synthesizing protein 5 [Source:MGI Symbol%3BAcc:MGI:1915986]
ENSMUSG00000045282	1917	244	7.78	299	8.25	543	18.04	640	18.47	1.19551	4.65825	3.1e-30	1.56e-26	Ups	7	4628040	4631422	-	Tmem86b	transmembrane protein 86B [Source:MGI Symbol%3BAcc:MGI:1915505]
ENSMUSG00000113811	3476	111	1.95	129	1.96	15	0.27	21	0.33	-2.6572	2.03462	3.21e-29	1.48e-25	Down	13	13862534	13893979	+	Gm47882	predicted gene%2C 47882 [Source:MGI Symbol%3BAcc:MGI:6097109]
ENSMUSG00000092216	993	148	9.11	202	10.76	405	25.98	431	24.01	1.33287	4.1205	4.5e-27	1.92e-23	Ups	7	19852003	19858350	+	Gm19345	predicted gene%2C 19345 [Source:MGI Symbol%3BAcc:MGI:5011530]
ENSMUSG00000015599	14097	322	1.4	299	1.12	679	3.07	770	3.02	1.28739	4.92433	9.94e-27	3.93e-23	Ups	17	46442448	46487675	-	Ttbk1	tau tubulin kinase 1 [Source:MGI Symbol%3BAcc:MGI:2147036]
ENSMUSG00000045672	13022	248	1.16	265	1.08	508	2.48	656	2.79	1.24765	4.61676	2.38e-26	8.24e-23	Ups	4	63214004	63334991	+	Col27a1	collagen%2C type XXVII%2C alpha 1 [Source:MGI Symbol%3BAcc:MGI:2672118]
ENSMUSG00000066363	2290	116	3.1	138	3.19	423	11.77	365	8.82	1.71507	3.94135	1.64e-25	5.06e-22	Ups	12	104214544	104221129	+	Serpina3f	serine (or cysteine) peptidase inhibitor%2C clade A%2C member 3F [Source:MGI Symbol%3BAcc:MGI:2182838]
ENSMUSG00000085417	1954	93	2.91	111	3	251	8.18	277	7.84	1.44405	3.42934	2.59e-25	7.54e-22	Ups	2	102039629	102066725	+	Gm13919	predicted gene 13919 [Source:MGI Symbol%3BAcc:MGI:3651616]
ENSMUSG00000095649	7296	12	0.1	22	0.16	84	0.73	121	0.92	2.65311	1.84176	2.07e-24	5.74e-21	Ups	7	106076751	106084046	-	Gm8979	predicted gene 8979 [Source:MGI Symbol%3BAcc:MGI:3703149]
ENSMUSG00000038502	4213	196	2.84	236	2.96	397	6	530	6.96	1.16936	4.31226	1.18e-20	2.73e-17	Ups	7	44863067	44869788	-	Ptov1	prostate tumor over expressed gene 1 [Source:MGI Symbol%3BAcc:MGI:1933946]
ENSMUSG00000047842	4786	130	1.66	164	1.81	309	4.11	325	3.76	1.18343	3.76826	2.2e-20	4.69e-17	Ups	13	52504380	52531279	-	Diras2	DIRAS family%2C GTP-binding RAS-like 2 [Source:MGI Symbol%3BAcc:MGI:1915453]
ENSMUSG00000021185	4599	161	2.14	221	2.54	425	5.89	416	5	1.2193	4.16526	9.86e-20	2.02e-16	Ups	12	100779057	100896981	+	Dglucy	D-glutamate cyclase [Source:MGI Symbol%3BAcc:MGI:2444813]
ENSMUSG00000027487	3434	160	2.85	184	2.83	416	7.72	714	11.5	1.7703	4.42755	2.44e-19	4.83e-16	Ups	2	154335380	154373010	-	Cdk5rap1	CDK5 regulatory subunit associated protein 1 [Source:MGI Symbol%3BAcc:MGI:1914221]
ENSMUSG00000050373	4760	251	3.22	337	3.74	115	1.54	112	1.3	-1.29322	3.56713	6.88e-19	1.31e-15	Down	2	164785823	164793816	+	Snx21	sorting nexin family member 21 [Source:MGI Symbol%3BAcc:MGI:1917729]
ENSMUSG00000079499	5511	165	1.83	213	2.04	339	3.92	419	4.21	1.07558	4.05504	8.62e-19	1.59e-15	Ups	2	29245107	29253006	-	6530402F18Rik	RIKEN cDNA 6530402F18 gene [Source:MGI Symbol%3BAcc:MGI:1923470]
ENSMUSG00000005883	3921	51	0.8	74	1	213	3.46	180	2.54	1.73609	2.93869	2.71e-18	4.84e-15	Ups	2	172977700	172993576	+	Spo11	SPO11 meiotic protein covalently bound to DSB [Source:MGI Symbol%3BAcc:MGI:1349669]
ENSMUSG00000032193	9622	357	2.27	411	2.26	176	1.17	176	1.01	-1.05091	4.02478	3.12e-18	5.4e-15	Down	9	21723483	21749919	+	Ldlr	low density lipoprotein receptor [Source:MGI Symbol%3BAcc:MGI:96765]
ENSMUSG00000056508	955	7	0.45	18	1	58	3.87	85	4.92	2.57535	1.35163	6.88e-18	1.15e-14	Ups	12	110667688	110682619	-	1700001K19Rik	RIKEN cDNA 1700001K19 gene [Source:MGI Symbol%3BAcc:MGI:1913573]
ENSMUSG00000028184	14198	29	0.12	40	0.15	109	0.49	113	0.44	1.75707	2.1193	4.92e-17	7.57e-14	Ups	3	148815583	148990555	-	Adgrl2	adhesion G protein-coupled receptor L2 [Source:MGI Symbol%3BAcc:MGI:2139714]
ENSMUSG00000093105	125	0	0	0	0	20	10.19	39	17.26	7.91785	-0.0424963	3.86e-16	5.32e-13	Ups	6	117935469	117935593	-	Gm25535	predicted gene%2C 25535 [Source:MGI Symbol%3BAcc:MGI:5455312]
ENSMUSG00000048215	1888	55	1.78	102	2.86	196	6.61	214	6.27	1.46558	3.06227	3.94e-16	5.32e-13	Ups	5	110514923	110525980	+	A630023P12Rik	RIKEN cDNA A630023P12 gene [Source:MGI Symbol%3BAcc:MGI:2445162]
ENSMUSG00000029456	6068	251	2.53	304	2.65	131	1.38	121	1.1	-1.06182	3.55635	3e-14	3.32e-11	Down	5	121621026	121660514	-	Acad10	acyl-Coenzyme A dehydrogenase family%2C member 10 [Source:MGI Symbol%3BAcc:MGI:1919235]
ENSMUSG00000109214	436	67	9.39	86	10.43	154	22.5	181	22.97	1.20209	2.84863	1.09e-13	1.13e-10	Ups	7	19868121	19871438	-	Gm44659	predicted gene 44659 [Source:MGI Symbol%3BAcc:MGI:5753235]
ENSMUSG00000022199	4517	52	0.7	70	0.82	129	1.82	160	1.96	1.3147	2.60448	1.3e-13	1.31e-10	Ups	14	54906304	54913132	-	Slc22a17	solute carrier family 22 (organic cation transporter)%2C member 17 [Source:MGI Symbol%3BAcc:MGI:1926225]
ENSMUSG00000030683	4210	103	1.5	143	1.8	43	0.65	37	0.49	-1.53914	2.26914	1.77e-13	1.72e-10	Down	7	126950563	126970606	+	Sez6l2	seizure related 6 homolog like 2 [Source:MGI Symbol%3BAcc:MGI:2385295]
ENSMUSG00000055435	8241	54	0.4	62	0.4	137	1.06	139	0.93	1.32271	2.53991	2.01e-13	1.92e-10	Ups	8	115682942	115707794	-	Maf	avian musculoaponeurotic fibrosarcoma oncogene homolog [Source:MGI Symbol%3BAcc:MGI:96909]
ENSMUSG00000105784	428	33	4.71	25	3.09	77	11.46	103	13.31	1.6956	1.83685	1.06e-12	9.07e-10	Ups	3	123444328	123447447	-	Gm35065	predicted gene%2C 35065 [Source:MGI Symbol%3BAcc:MGI:5594224]
ENSMUSG00000113211	3747	51	0.83	55	0.78	139	2.36	125	1.85	1.39046	2.45956	1.14e-12	9.55e-10	Ups	13	52096741	52124158	+	4921525O09Rik	RIKEN cDNA 4921525O09 gene [Source:MGI Symbol%3BAcc:MGI:1921300]
ENSMUSG00000022788	17517	328	1.14	1	0	0	0	0	0	-10.4356	2.30643	1.47e-12	1.18e-09	Down	16	16416917	16600549	-	Fgd4	FYVE%2C RhoGEF and PH domain containing 4 [Source:MGI Symbol%3BAcc:MGI:2183747]
ENSMUSG00000031028	8391	21	0.15	28	0.18	0	0	1	0.01	-5.23435	-0.253374	1.71e-12	1.32e-09	Down	7	108950338	109034460	+	Tub	tubby bipartite transcription factor [Source:MGI Symbol%3BAcc:MGI:2651573]
ENSMUSG00000026483	7380	26	0.22	43	0.31	86	0.74	105	0.79	1.53933	1.9589	2.29e-12	1.72e-09	Ups	1	151571186	151721939	+	Fam129a	family with sequence similarity 129%2C member A [Source:MGI Symbol%3BAcc:MGI:2137237]
ENSMUSG00000108161	2228	22	0.6	36	0.85	76	2.17	94	2.33	1.62053	1.77536	2.45e-12	1.81e-09	Ups	6	145999536	146001763	-	Gm32914	predicted gene%2C 32914 [Source:MGI Symbol%3BAcc:MGI:5592073]
ENSMUSG00000101389	836	55	4.02	63	3.99	128	9.75	135	8.93	1.2278	2.49896	7.66e-12	5.37e-09	Ups	19	11375523	11392790	+	Ms4a4a	membrane-spanning 4-domains%2C subfamily A%2C member 4A [Source:MGI Symbol%3BAcc:MGI:3643932]
ENSMUSG00000036620	2719	86	1.93	105	2.04	165	3.87	205	4.17	1.02429	3.04609	2.38e-11	1.48e-08	Ups	11	50210890	50235103	+	Mgat4b	mannoside acetylglucosaminyltransferase 4%2C isoenzyme B [Source:MGI Symbol%3BAcc:MGI:2143974]
ENSMUSG00000110386	1885	9	0.29	3	0.08	4	0.14	1055	30.97	6.38032	3.94156	3.17e-11	1.93e-08	Ups	8	85125872	85132289	-	Gm42031	predicted gene%2C 42031 [Source:MGI Symbol%3BAcc:MGI:5624916]
ENSMUSG00000016356	5142	80	0.95	98	1.01	27	0.33	33	0.36	-1.49239	1.82938	5.16e-11	3.04e-08	Down	2	180986535	181018363	+	Col20a1	collagen%2C type XX%2C alpha 1 [Source:MGI Symbol%3BAcc:MGI:1920618]
ENSMUSG00000035849	3292	100	1.86	117	1.88	174	3.37	247	4.15	1.02231	3.22824	1.19e-10	6.6e-08	Ups	11	99232761	99244085	-	Krt222	keratin 222 [Source:MGI Symbol%3BAcc:MGI:2442728]
ENSMUSG00000024066	9175	83	0.55	90	0.52	150	1.04	185	1.12	1.0223	2.90561	1.49e-10	8.08e-08	Ups	17	73883895	73950196	-	Xdh	xanthine dehydrogenase [Source:MGI Symbol%3BAcc:MGI:98973]
ENSMUSG00000015451	6206	76	0.75	87	0.74	29	0.3	24	0.21	-1.54266	1.69564	1.51e-10	8.13e-08	Down	17	34809092	34823464	-	C4a	complement component 4A (Rodgers blood group) [Source:MGI Symbol%3BAcc:MGI:98320]
ENSMUSG00000020841	8332	46	0.34	73	0.46	137	1.05	128	0.85	1.23436	2.50967	1.6e-10	8.52e-08	Ups	11	76778424	76847018	-	Cpd	carboxypeptidase D [Source:MGI Symbol%3BAcc:MGI:107265]
ENSMUSG00000118631	794	3	0.23	19	1.27	45	3.61	48	3.34	2.14725	0.834398	2.03e-10	1.06e-07	Ups	13	24324511	24329040	-	AL590864.1	novel transcript%2C antisense to Cmah
ENSMUSG00000030782	5585	82	0.9	116	1.1	37	0.42	32	0.32	-1.43932	1.98956	2.03e-10	1.06e-07	Down	7	128246812	128255699	+	Tgfb1i1	transforming growth factor beta 1 induced transcript 1 [Source:MGI Symbol%3BAcc:MGI:102784]
ENSMUSG00000107608	1192	96	4.92	110	4.88	36	1.92	43	2	-1.30835	2.08205	2.24e-10	1.16e-07	Down	6	117916531	117917722	-	Gm43863	predicted gene%2C 43863 [Source:MGI Symbol%3BAcc:MGI:5690255]
ENSMUSG00000056054	694	30	2.64	48	3.66	81	7.43	134	10.68	1.52769	2.12455	3.37e-10	1.7e-07	Ups	3	90668978	90670035	+	S100a8	S100 calcium binding protein A8 (calgranulin A) [Source:MGI Symbol%3BAcc:MGI:88244]
ENSMUSG00000026259	3905	0	0	560	7.58	6	0.1	0	0	-6.27196	3.00911	3.94e-10	1.92e-07	Down	1	87476834	87573870	-	Ngef	neuronal guanine nucleotide exchange factor [Source:MGI Symbol%3BAcc:MGI:1858414]
ENSMUSG00000003526	7797	62	0.49	95	0.64	146	1.19	164	1.16	1.05654	2.78503	3.95e-10	1.92e-07	Ups	16	18060357	18090203	-	Prodh	proline dehydrogenase [Source:MGI Symbol%3BAcc:MGI:97770]
ENSMUSG00000117442	1853	26	0.86	23	0.66	70	2.41	70	2.09	1.58175	1.51682	5.46e-10	2.54e-07	Ups	17	83917937	83921606	+	1810073O08Rik	RIKEN cDNA 1810073O08 gene [Source:MGI Symbol%3BAcc:MGI:1919535]
ENSMUSG00000108722	803	37	2.82	33	2.17	75	5.95	100	6.89	1.38627	1.87661	7.98e-10	3.54e-07	Ups	7	115031937	115066824	+	Gm34225	predicted gene%2C 34225 [Source:MGI Symbol%3BAcc:MGI:5593384]
ENSMUSG00000009731	5287	77	0.89	80	0.8	25	0.3	29	0.3	-1.46512	1.66327	1.08e-09	4.64e-07	Down	X	7822289	7838280	+	Kcnd1	potassium voltage-gated channel%2C Shal-related family%2C member 1 [Source:MGI Symbol%3BAcc:MGI:96671]
ENSMUSG00000042817	6176	140	1.39	205	1.76	277	2.86	436	3.91	1.11518	3.94846	1.36e-09	5.69e-07	Ups	5	147330741	147400489	-	Flt3	FMS-like tyrosine kinase 3 [Source:MGI Symbol%3BAcc:MGI:95559]
ENSMUSG00000027082	5463	33	0.37	57	0.55	96	1.12	107	1.08	1.24773	2.12632	1.43e-09	5.97e-07	Ups	2	84432855	84476775	-	Tfpi	tissue factor pathway inhibitor [Source:MGI Symbol%3BAcc:MGI:1095418]
ENSMUSG00000101462	2937	12	0.25	14	0.25	39	0.85	54	1.02	1.89845	0.880836	3.83e-09	1.45e-06	Ups	1	34415050	34417986	-	Gm3052	predicted gene 3052 [Source:MGI Symbol%3BAcc:MGI:3781230]
ENSMUSG00000107894	2936	35	0.73	30	0.54	7	0.15	3	0.06	-2.60094	0.265258	4.68e-09	1.75e-06	Down	6	149283838	149286773	-	Gm10388	predicted gene 10388 [Source:MGI Symbol%3BAcc:MGI:3641777]
ENSMUSG00000114794	813	14	1.05	11	0.72	41	3.21	48	3.27	1.89148	0.823871	4.94e-09	1.84e-06	Ups	14	15697956	15911315	-	Gm47782	predicted gene%2C 47782 [Source:MGI Symbol%3BAcc:MGI:6096947]
ENSMUSG00000094505	358	30	5.12	17	2.51	69	12.28	66	10.2	1.58579	1.46563	5.73e-09	2.09e-06	Ups	12	115165777	115166220	-	Ighv8-6	immunoglobulin heavy variable V8-6 [Source:MGI Symbol%3BAcc:MGI:3645823]
ENSMUSG00000029810	2371	41	1.06	55	1.23	91	2.44	114	2.66	1.16459	2.16407	5.99e-09	2.16e-06	Ups	6	48833818	48841496	-	Tmem176b	transmembrane protein 176B [Source:MGI Symbol%3BAcc:MGI:1916348]
ENSMUSG00000058626	2708	1	0.02	0	0	138	3.25	0	0	6.93345	1.10622	7.58e-09	2.67e-06	Ups	17	45630204	45659325	-	Capn11	calpain 11 [Source:MGI Symbol%3BAcc:MGI:1352490]
ENSMUSG00000032012	6562	106	0.99	79	0.64	167	1.62	232	1.96	1.16135	3.10571	1.08e-08	3.73e-06	Ups	9	43743984	43832658	+	Nectin1	nectin cell adhesion molecule 1 [Source:MGI Symbol%3BAcc:MGI:1926483]
ENSMUSG00000103156	600	29	2.95	46	4.05	7	0.74	8	0.74	-2.22759	0.502367	1.14e-08	3.91e-06	Down	1	180763497	180768656	-	Gm38293	predicted gene%2C 38293 [Source:MGI Symbol%3BAcc:MGI:5611521]
ENSMUSG00000060063	1420	54	2.32	63	2.35	115	5.16	117	4.56	1.05999	2.37453	1.16e-08	3.98e-06	Ups	5	149264767	149288153	+	Alox5ap	arachidonate 5-lipoxygenase activating protein [Source:MGI Symbol%3BAcc:MGI:107505]
ENSMUSG00000034686	1359	128	5.76	218	8.48	67	3.14	75	3.05	-1.19766	2.83579	1.19e-08	4.03e-06	Down	13	55464267	55473154	+	Prr7	proline rich 7 (synaptic) [Source:MGI Symbol%3BAcc:MGI:3487246]
ENSMUSG00000095115	6865	22	0.2	21	0.16	48	0.45	102	0.82	1.84703	1.54211	2.99e-08	9.06e-06	Ups	7	118485111	118491975	-	Itpripl2	inositol 1%2C4%2C5-triphosphate receptor interacting protein-like 2 [Source:MGI Symbol%3BAcc:MGI:2442416]
ENSMUSG00000032496	3450	45	0.8	34	0.52	86	1.59	193	3.1	1.85013	2.40727	6.13e-08	1.76e-05	Ups	9	111019271	111042767	+	Ltf	lactotransferrin [Source:MGI Symbol%3BAcc:MGI:96837]
ENSMUSG00000110218	1269	91	4.38	140	5.83	53	2.66	41	1.79	-1.20941	2.26525	6.69e-08	1.91e-05	Down	17	56551414	56554387	-	Gm20219	predicted gene%2C 20219 [Source:MGI Symbol%3BAcc:MGI:5012404]
ENSMUSG00000078816	3612	51	0.86	75	1.1	23	0.41	19	0.29	-1.50166	1.34684	6.73e-08	1.91e-05	Down	7	3289179	3331099	+	Prkcg	protein kinase C%2C gamma [Source:MGI Symbol%3BAcc:MGI:97597]
ENSMUSG00000028435	1829	21	0.7	32	0.93	58	2.02	71	2.15	1.35224	1.46195	8.89e-08	2.47e-05	Ups	4	41092722	41098183	-	Aqp3	aquaporin 3 [Source:MGI Symbol%3BAcc:MGI:1333777]
ENSMUSG00000028359	773	52	4.11	68	4.65	24	1.98	16	1.15	-1.5023	1.28079	9.32e-08	2.58e-05	Down	4	63356162	63359511	+	Orm3	orosomucoid 3 [Source:MGI Symbol%3BAcc:MGI:97445]
ENSMUSG00000040809	1632	21	0.79	21	0.68	44	1.72	90	3.05	1.72254	1.41459	1e-07	2.74e-05	Ups	3	106147554	106167564	-	Chil3	chitinase-like 3 [Source:MGI Symbol%3BAcc:MGI:1330860]
ENSMUSG00000000686	3035	19	0.38	22	0.38	62	1.3	50	0.91	1.52122	1.22534	1.07e-07	2.89e-05	Ups	11	77515121	77538607	+	Abhd15	abhydrolase domain containing 15 [Source:MGI Symbol%3BAcc:MGI:1914727]
ENSMUSG00000023951	4285	15	0.21	11	0.14	36	0.54	48	0.62	1.75036	0.775269	1.17e-07	3.14e-05	Ups	17	46016993	46032369	-	Vegfa	vascular endothelial growth factor A [Source:MGI Symbol%3BAcc:MGI:103178]
ENSMUSG00000082141	618	39	3.86	35	3	8	0.82	10	0.9	-1.95609	0.533591	1.22e-07	3.23e-05	Down	4	63350411	63353846	+	Gm11212	predicted gene 11212 [Source:MGI Symbol%3BAcc:MGI:3651243]
ENSMUSG00000028037	6129	2	0.02	9	0.08	19	0.2	36	0.32	2.36527	0.0999031	1.4e-07	3.59e-05	Ups	3	151730922	151749960	-	Ifi44	interferon-induced protein 44 [Source:MGI Symbol%3BAcc:MGI:2443016]
ENSMUSG00000084788	1784	56	1.92	83	2.46	109	3.89	169	5.24	1.06793	2.62183	1.46e-07	3.69e-05	Ups	13	24335937	24414803	-	Gm11342	predicted gene 11342 [Source:MGI Symbol%3BAcc:MGI:3652098]
ENSMUSG00000050304	1346	4	0.18	1	0.04	17	0.8	23	0.95	3.00581	-0.380159	1.83e-07	4.47e-05	Ups	18	37637378	37638723	-	Slc25a2	solute carrier family 25 (mitochondrial carrier%2C ornithine transporter) member 2 [Source:MGI Symbol%3BAcc:MGI:2137907]
ENSMUSG00000062028	2804	176	3.84	267	5.04	112	2.54	86	1.7	-1.06797	3.22616	2.06e-07	4.89e-05	Down	7	24431922	24452297	-	Irgc1	immunity-related GTPase family%2C cinema 1 [Source:MGI Symbol%3BAcc:MGI:2685948]
ENSMUSG00000086013	899	28	1.9	37	2.18	70	4.96	74	4.55	1.21841	1.6547	2.08e-07	4.93e-05	Ups	6	145250529	145251849	+	Gm15706	predicted gene 15706 [Source:MGI Symbol%3BAcc:MGI:3783146]
ENSMUSG00000007035	5526	214	2.37	249	2.38	127	1.46	87	0.87	-1.02695	3.30853	2.51e-07	5.76e-05	Down	17	35028605	35046745	-	Msh5	mutS homolog 5 [Source:MGI Symbol%3BAcc:MGI:1329021]
ENSMUSG00000025867	4928	30	0.37	26	0.28	86	1.11	61	0.68	1.46728	1.61784	2.55e-07	5.82e-05	Ups	13	54371349	54383917	+	Cplx2	complexin 2 [Source:MGI Symbol%3BAcc:MGI:104726]
ENSMUSG00000048264	8235	19	0.14	28	0.18	53	0.41	62	0.42	1.35949	1.30162	2.69e-07	6.07e-05	Ups	13	9276528	9668928	+	Dip2c	disco interacting protein 2 homolog C [Source:MGI Symbol%3BAcc:MGI:1920179]
ENSMUSG00000029442	8961	61	0.42	71	0.42	19	0.14	32	0.2	-1.29785	1.46503	2.86e-07	6.38e-05	Down	5	123252102	123327484	+	Wdr66	WD repeat domain 66 [Source:MGI Symbol%3BAcc:MGI:1918495]
ENSMUSG00000089736	2930	134	2.8	165	2.98	82	1.78	58	1.1	-1.01137	2.69252	3.08e-07	6.82e-05	Down	8	4248214	4251423	+	Tgfbr3l	transforming growth factor%2C beta receptor III-like [Source:MGI Symbol%3BAcc:MGI:3833469]
ENSMUSG00000056821	1056	14	0.81	15	0.75	1	0.06	0	0	-4.48378	-0.862166	3.1e-07	6.83e-05	Down	10	82812123	82824242	+	1700028I16Rik	RIKEN cDNA 1700028I16 gene [Source:MGI Symbol%3BAcc:MGI:1917253]
ENSMUSG00000109771	3693	46	0.76	70	1	20	0.34	21	0.31	-1.4183	1.25351	3.3e-07	7.22e-05	Down	5	110076136	110094420	-	Gm35315	predicted gene%2C 35315 [Source:MGI Symbol%3BAcc:MGI:5594474]
ENSMUSG00000034271	2148	20	0.57	31	0.76	48	1.42	77	1.98	1.35844	1.41436	4.31e-07	9.14e-05	Ups	12	85599027	85639878	+	Jdp2	Jun dimerization protein 2 [Source:MGI Symbol%3BAcc:MGI:1932093]
ENSMUSG00000051000	5290	32	0.37	54	0.54	16	0.19	7	0.07	-1.80773	0.758429	4.54e-07	9.53e-05	Down	3	85660061	85817291	-	Fam160a1	family with sequence similarity 160%2C member A1 [Source:MGI Symbol%3BAcc:MGI:2444746]
ENSMUSG00000021596	8193	13	0.1	6	0.04	29	0.23	40	0.27	1.91317	0.477591	4.8e-07	9.99e-05	Ups	13	76384535	77031810	+	Mctp1	multiple C2 domains%2C transmembrane 1 [Source:MGI Symbol%3BAcc:MGI:1926021]
ENSMUSG00000116644	1299	112	5.27	93	3.79	46	2.26	44	1.87	-1.11945	2.13416	6.02e-07	0.000122643	Down	17	6808509	6818529	+	4933426B08Rik	RIKEN cDNA 4933426B08 gene [Source:MGI Symbol%3BAcc:MGI:1918423]
ENSMUSG00000056071	522	52	6.09	90	9.12	119	14.52	223	23.64	1.33378	2.83135	6.84e-07	0.000136795	Ups	3	90692632	90695721	-	S100a9	S100 calcium binding protein A9 (calgranulin B) [Source:MGI Symbol%3BAcc:MGI:1338947]
ENSMUSG00000085779	4375	12	0.17	22	0.27	1	0.01	2	0.03	-3.32457	-0.61936	8.32e-07	0.000160551	Down	10	81194609	81210877	+	Atcayos	ataxia%2C cerebellar%2C Cayman type%2C opposite strand [Source:MGI Symbol%3BAcc:MGI:1916928]
ENSMUSG00000089759	4924	13	0.16	24	0.26	4	0.05	0	0	-3.05424	-0.496215	8.62e-07	0.000164126	Down	X	135022734	135060336	-	3632454L22Rik	RIKEN cDNA 3632454L22 gene [Source:MGI Symbol%3BAcc:MGI:2444359]
ENSMUSG00000113252	673	14	1.27	28	2.2	54	5.11	50	4.11	1.38158	1.15929	1.2e-06	0.00021868	Ups	13	44010592	44018522	-	Gm33489	predicted gene%2C 33489 [Source:MGI Symbol%3BAcc:MGI:5592648]
ENSMUSG00000030774	3943	12	0.19	13	0.17	38	0.61	36	0.51	1.62927	0.634397	1.23e-06	0.000223796	Ups	7	97788541	97912381	+	Pak1	p21 (RAC1) activated kinase 1 [Source:MGI Symbol%3BAcc:MGI:1339975]
ENSMUSG00000071181	4846	26	0.33	23	0.25	69	0.91	52	0.59	1.37631	1.37116	1.3e-06	0.000235696	Ups	13	107022553	107055497	+	3830408C21Rik	RIKEN cDNA 3830408C21 gene [Source:MGI Symbol%3BAcc:MGI:1917940]
ENSMUSG00000107325	3291	18	0.33	25	0.4	2	0.04	5	0.08	-2.50535	-0.253147	1.31e-06	0.000236586	Down	18	44821769	44825059	+	Gm43425	predicted gene 43425 [Source:MGI Symbol%3BAcc:MGI:5663562]
ENSMUSG00000026580	4413	25	0.35	21	0.25	55	0.79	54	0.68	1.31166	1.24272	2e-06	0.000343723	Ups	1	164115264	164150026	+	Selp	selectin%2C platelet [Source:MGI Symbol%3BAcc:MGI:98280]
ENSMUSG00000113780	2337	18	0.47	52	1.18	74	2.02	96	2.27	1.36372	1.84466	2.15e-06	0.000362754	Ups	13	43864669	43868589	+	Gm33195	predicted gene%2C 33195 [Source:MGI Symbol%3BAcc:MGI:5592354]
ENSMUSG00000023367	3810	28	0.45	27	0.37	60	1	60	0.87	1.19419	1.40948	2.18e-06	0.000367899	Ups	6	48840919	48847071	+	Tmem176a	transmembrane protein 176A [Source:MGI Symbol%3BAcc:MGI:1913308]
ENSMUSG00000046634	7640	0	0	0	0	0	0	52	0.38	7.66671	-0.204711	2.3e-06	0.000384085	Ups	11	8826708	8973266	-	Pkd1l1	polycystic kidney disease 1 like 1 [Source:MGI Symbol%3BAcc:MGI:2156538]
ENSMUSG00000074158	4995	23	0.28	26	0.28	43	0.55	74	0.82	1.31642	1.33407	2.42e-06	0.000400887	Ups	7	42609526	42642588	-	Zfp976	zinc finger protein 976 [Source:MGI Symbol%3BAcc:MGI:3036263]
ENSMUSG00000060568	6325	0	0	0	0	6	0.06	15	0.13	6.43848	-1.25128	3.06e-06	0.000490417	Ups	1	167001417	167091302	+	Fam78b	family with sequence similarity 78%2C member B [Source:MGI Symbol%3BAcc:MGI:2443050]
ENSMUSG00000053963	7375	11	0.09	22	0.16	38	0.33	45	0.34	1.39843	0.84559	4.65e-06	0.000713645	Ups	1	180432387	180483504	-	Stum	mechanosensory transduction mediator [Source:MGI Symbol%3BAcc:MGI:2138735]
ENSMUSG00000042087	1953	111	3.47	114	3.09	63	2.05	40	1.13	-1.0471	2.28298	5.12e-06	0.000769037	Down	6	117905808	117907760	-	4933440N22Rik	RIKEN cDNA 4933440N22 gene [Source:MGI Symbol%3BAcc:MGI:1921721]
ENSMUSG00000104435	4718	16	0.21	16	0.18	40	0.54	42	0.49	1.42261	0.823549	5.41e-06	0.0008015	Ups	1	189879935	189884652	+	Gm37422	predicted gene%2C 37422 [Source:MGI Symbol%3BAcc:MGI:5610650]
ENSMUSG00000025656	8776	2	0.01	3	0.02	21	0.15	13	0.08	2.78221	-0.552952	5.9e-06	0.000864278	Ups	X	95048935	95196856	-	Arhgef9	CDC42 guanine nucleotide exchange factor (GEF) 9 [Source:MGI Symbol%3BAcc:MGI:2442233]
ENSMUSG00000018428	4390	14	0.19	29	0.35	39	0.57	72	0.91	1.43228	1.22966	5.98e-06	0.000874566	Ups	11	88830792	88864586	-	Akap1	A kinase (PRKA) anchor protein 1 [Source:MGI Symbol%3BAcc:MGI:104729]
ENSMUSG00000047875	4900	36	0.45	30	0.32	65	0.85	68	0.77	1.07848	1.58763	7.02e-06	0.00101517	Ups	4	150087365	150105927	+	Gpr157	G protein-coupled receptor 157 [Source:MGI Symbol%3BAcc:MGI:2442046]
ENSMUSG00000024647	2894	2	0.04	16	0.29	24	0.53	37	0.71	1.82311	0.3331	7.11e-06	0.00102568	Ups	18	86711110	86718283	+	Cbln2	cerebellin 2 precursor protein [Source:MGI Symbol%3BAcc:MGI:88282]
ENSMUSG00000003452	27373	26	0.06	35	0.07	67	0.16	59	0.12	1.12029	1.50087	7.81e-06	0.00111213	Ups	6	149408886	149563329	+	Bicd1	BICD cargo adaptor 1 [Source:MGI Symbol%3BAcc:MGI:1101760]
ENSMUSG00000046798	4228	8	0.12	10	0.13	26	0.39	31	0.41	1.72084	0.266859	8.11e-06	0.00115142	Ups	5	5489537	5514958	-	Cldn12	claudin 12 [Source:MGI Symbol%3BAcc:MGI:1929288]
ENSMUSG00000003032	3049	66	1.32	60	1.04	23	0.48	32	0.58	-1.12543	1.45183	8.31e-06	0.00117696	Down	4	55527143	55532466	-	Klf4	Kruppel-like factor 4 (gut) [Source:MGI Symbol%3BAcc:MGI:1342287]
ENSMUSG00000021087	4980	24	0.29	29	0.31	82	1.05	50	0.56	1.40242	1.48854	8.49e-06	0.00119679	Ups	12	72211752	72409054	-	Rtn1	reticulon 1 [Source:MGI Symbol%3BAcc:MGI:1933947]
ENSMUSG00000109812	1896	53	1.71	52	1.45	26	0.87	14	0.41	-1.31248	1.14805	1.07e-05	0.00145981	Down	8	90876581	90878476	+	Gm45640	predicted gene 45640 [Source:MGI Symbol%3BAcc:MGI:5791476]
ENSMUSG00000073985	4764	5	0.06	23	0.26	44	0.59	36	0.42	1.59834	0.749916	1.09e-05	0.00147312	Ups	7	101836503	101842771	+	Gm10602	predicted gene 10602 [Source:MGI Symbol%3BAcc:MGI:3708759]
ENSMUSG00000073980	845	16	1.16	28	1.75	48	3.62	50	3.27	1.22635	1.12078	1.15e-05	0.00154281	Ups	17	36137188	36139105	-	Gm9574	predicted gene 9574 [Source:MGI Symbol%3BAcc:MGI:3809525]
ENSMUSG00000085355	1747	18	0.63	22	0.67	45	1.64	47	1.49	1.26964	1.02187	1.37e-05	0.00179962	Ups	6	148944867	148947129	+	3010003L21Rik	RIKEN cDNA 3010003L21 gene [Source:MGI Symbol%3BAcc:MGI:1924094]
ENSMUSG00000078866	2172	9	0.25	12	0.29	29	0.85	32	0.82	1.59966	0.383812	1.39e-05	0.00180995	Ups	2	177464733	177478129	+	Zfp970	zinc finger protein 970 [Source:MGI Symbol%3BAcc:MGI:3652255]
ENSMUSG00000032484	1222	47	2.35	73	3.16	93	4.85	229	10.37	1.4758	2.70128	1.46e-05	0.00189414	Ups	9	110419747	110423012	+	Ngp	neutrophilic granule protein [Source:MGI Symbol%3BAcc:MGI:105983]
ENSMUSG00000021552	5773	40	0.42	36	0.33	59	0.65	90	0.86	1.03326	1.75639	1.6e-05	0.00203846	Ups	13	58233346	58275699	-	Gkap1	G kinase anchoring protein 1 [Source:MGI Symbol%3BAcc:MGI:1891694]
ENSMUSG00000107374	2137	24	0.69	52	1.29	13	0.39	9	0.23	-1.68842	0.615194	1.7e-05	0.00215429	Down	5	93090994	93093130	+	Gm43172	predicted gene 43172 [Source:MGI Symbol%3BAcc:MGI:5663309]
ENSMUSG00000101132	592	6	0.62	2	0.18	21	2.26	17	1.59	2.28406	-0.352414	1.79e-05	0.002241	Ups	15	74986591	74988460	-	Gm8000	predicted gene 8000 [Source:MGI Symbol%3BAcc:MGI:3648432]
ENSMUSG00000064907	107	0	0	8	3.95	13	7.74	25	12.93	2.28456	-0.354954	1.83e-05	0.00228164	Ups	7	104423274	104423380	+	Gm25405	predicted gene%2C 25405 [Source:MGI Symbol%3BAcc:MGI:5455182]
ENSMUSG00000100680	486	10	1.26	8	0.87	24	3.15	31	3.53	1.6674	0.231821	1.85e-05	0.00229906	Ups	6	91440987	91441755	+	1810044D09Rik	RIKEN cDNA 1810044D09 gene [Source:MGI Symbol%3BAcc:MGI:1917048]
ENSMUSG00000110099	341	12	2.15	16	2.48	2	0.37	1	0.16	-3.04883	-0.824888	1.87e-05	0.00231228	Down	7	101338127	101338467	+	Gm45344	predicted gene 45344 [Source:MGI Symbol%3BAcc:MGI:5791180]
ENSMUSG00000021136	3496	24	0.42	10	0.15	1	0.02	3	0.05	-2.96615	-0.585273	1.87e-05	0.00231738	Down	12	81026808	81186414	+	Smoc1	SPARC related modular calcium binding 1 [Source:MGI Symbol%3BAcc:MGI:1929878]
ENSMUSG00000033900	6671	2	0.02	6	0.05	14	0.13	22	0.18	2.2059	-0.408747	2.45e-05	0.00294882	Ups	3	82358044	82395268	+	Map9	microtubule-associated protein 9 [Source:MGI Symbol%3BAcc:MGI:2442208]
ENSMUSG00000074899	11654	38	0.2	48	0.22	18	0.1	15	0.07	-1.3009	0.8778	2.65e-05	0.00312648	Down	2	120041493	120085678	-	Sptbn5	spectrin beta%2C non-erythrocytic 5 [Source:MGI Symbol%3BAcc:MGI:2685200]
ENSMUSG00000038702	5763	13	0.14	13	0.12	25	0.28	44	0.42	1.46567	0.577633	2.91e-05	0.00335902	Ups	1	111858702	111864918	-	Dsel	dermatan sulfate epimerase-like [Source:MGI Symbol%3BAcc:MGI:2442948]
ENSMUSG00000087610	550	12	1.33	34	3.27	44	5.1	58	5.83	1.22319	1.17563	3.75e-05	0.00416052	Ups	3	96576984	96580663	+	Gm16253	predicted gene 16253 [Source:MGI Symbol%3BAcc:MGI:3826531]
ENSMUSG00000092482	1373	45	2	46	1.77	17	0.79	20	0.81	-1.22233	0.976988	3.81e-05	0.00421003	Down	6	124732168	124738040	+	Gm20531	predicted gene 20531 [Source:MGI Symbol%3BAcc:MGI:5141996]
ENSMUSG00000087060	2426	10	0.25	21	0.46	30	0.79	46	1.05	1.35888	0.735958	4.33e-05	0.00466175	Ups	11	16935154	16951282	-	Eldr	Egfr long non-coding downstream RNA [Source:MGI Symbol%3BAcc:MGI:1919985]
ENSMUSG00000008129	2406	29	0.74	47	1.03	17	0.45	10	0.23	-1.40475	0.683082	4.39e-05	0.00470447	Down	8	84148025	84172590	+	4930432K21Rik	RIKEN cDNA 4930432K21 gene [Source:MGI Symbol%3BAcc:MGI:1921916]
ENSMUSG00000074570	5340	39	0.45	50	0.5	20	0.24	16	0.17	-1.22504	0.944432	4.65e-05	0.0048846	Down	2	172393794	172433757	+	Cass4	Cas scaffolding protein family member 4 [Source:MGI Symbol%3BAcc:MGI:2444482]
ENSMUSG00000049897	2191	45	1.26	62	1.5	25	0.73	21	0.53	-1.13737	1.2195	5e-05	0.00521192	Down	2	26934047	26953496	+	Stkld1	serine/threonine kinase-like domain containing 1 [Source:MGI Symbol%3BAcc:MGI:2685557]
ENSMUSG00000026796	4672	21	0.27	30	0.34	55	0.75	48	0.57	1.08739	1.23278	5.14e-05	0.00532226	Ups	2	32876114	32925254	+	Fam129b	family with sequence similarity 129%2C member B [Source:MGI Symbol%3BAcc:MGI:2442910]
ENSMUSG00000055980	9144	11	0.07	22	0.13	33	0.23	43	0.26	1.2708	0.76126	5.4e-05	0.00548972	Ups	1	82233101	82291416	-	Irs1	insulin receptor substrate 1 [Source:MGI Symbol%3BAcc:MGI:99454]
ENSMUSG00000024186	4206	25	0.36	25	0.31	41	0.62	64	0.84	1.13334	1.24028	5.8e-05	0.00581407	Ups	17	26202951	26211324	+	Rgs11	regulator of G-protein signaling 11 [Source:MGI Symbol%3BAcc:MGI:1354739]
ENSMUSG00000079450	5824	4	0.04	6	0.05	16	0.18	23	0.22	2.00713	-0.275946	6.16e-05	0.00609622	Ups	X	123103495	123188795	+	Cldn34c1	claudin 34C1 [Source:MGI Symbol%3BAcc:MGI:1920311]
ENSMUSG00000086695	403	7	1.06	20	2.62	0	0	3	0.41	-2.99018	-0.86359	6.84e-05	0.0066355	Down	X	169985801	169986939	-	Gm15247	predicted gene 15247 [Source:MGI Symbol%3BAcc:MGI:3705183]
ENSMUSG00000080364	126	25	12.13	23	9.65	51	25.78	48	21.08	1.11299	1.16969	7.22e-05	0.00697077	Ups	16	18240717	18240842	-	Gm25777	predicted gene%2C 25777 [Source:MGI Symbol%3BAcc:MGI:5455554]
ENSMUSG00000109222	651	5	0.47	10	0.81	23	2.25	23	1.95	1.67474	0.000115149	7.51e-05	0.00719666	Ups	7	60753363	60754013	-	Gm10297	predicted pseudogene 10297 [Source:MGI Symbol%3BAcc:MGI:3642512]
ENSMUSG00000103349	2945	2	0.04	6	0.11	20	0.43	13	0.24	2.0891	-0.493338	7.66e-05	0.00731118	Ups	3	147620811	147635647	-	Gm36888	predicted gene%2C 36888 [Source:MGI Symbol%3BAcc:MGI:5596047]
ENSMUSG00000043153	8316	30	0.22	23	0.15	41	0.31	76	0.51	1.19399	1.36736	7.7e-05	0.00733433	Ups	12	36381450	36689503	+	Crppa	CDP-L-ribitol pyrophosphorylase A [Source:MGI Symbol%3BAcc:MGI:1923097]
ENSMUSG00000091679	6894	48	0.43	60	0.46	30	0.28	16	0.13	-1.14754	1.22963	7.78e-05	0.00739261	Down	17	18573151	18616003	+	Vmn2r96	vomeronasal 2%2C receptor 96 [Source:MGI Symbol%3BAcc:MGI:3644514]
ENSMUSG00000021250	2352	231	6	131	2.95	38	1.03	88	2.07	-1.50715	2.84588	8.15e-05	0.00768742	Down	12	85473890	85477273	+	Fos	FBJ osteosarcoma oncogene [Source:MGI Symbol%3BAcc:MGI:95574]
ENSMUSG00000104109	3000	2	0.04	4	0.07	16	0.34	14	0.26	2.34822	-0.6489	9.1e-05	0.00843004	Ups	3	52789004	52797785	-	Gm30292	predicted gene%2C 30292 [Source:MGI Symbol%3BAcc:MGI:5589451]
ENSMUSG00000020061	4527	18	0.24	24	0.28	44	0.62	43	0.53	1.12052	0.990441	9.42e-05	0.00867915	Ups	10	88518279	88605152	-	Mybpc1	myosin binding protein C%2C slow-type [Source:MGI Symbol%3BAcc:MGI:1336213]
ENSMUSG00000100174	1757	12	0.42	10	0.3	27	0.98	30	0.94	1.43406	0.33521	0.000109127	0.00975123	Ups	6	86498781	86500537	+	Gm28719	predicted gene 28719 [Source:MGI Symbol%3BAcc:MGI:5579425]
ENSMUSG00000044678	829	28	2.06	30	1.91	84	6.45	48	3.2	1.27346	1.52587	0.00011019	0.00981456	Ups	15	74796874	74799986	-	Ly6k	lymphocyte antigen 6 complex%2C locus K [Source:MGI Symbol%3BAcc:MGI:1923736]
ENSMUSG00000017740	7447	24	0.2	26	0.18	44	0.38	54	0.4	1.0381	1.17752	0.000114261	0.010096	Ups	2	164960802	164999731	+	Slc12a5	solute carrier family 12%2C member 5 [Source:MGI Symbol%3BAcc:MGI:1862037]
ENSMUSG00000118590	1120	70	3.82	57	2.69	34	1.93	16	0.79	-1.26495	1.42342	0.000119018	0.0104496	Down	1	84958982	84964572	+	AC167036.1	novel protein
ENSMUSG00000106543	582	7	0.74	7	0.64	17	1.86	28	2.66	1.73492	-0.0427472	0.00012164	0.0105959	Ups	5	143049462	143050043	-	Gm43378	predicted gene 43378 [Source:MGI Symbol%3BAcc:MGI:5663515]
ENSMUSG00000063522	3302	65	1.2	119	1.91	45	0.87	22	0.37	-1.34252	1.90286	0.000124561	0.0108163	Down	15	74876987	74897021	-	Ly6m	lymphocyte antigen 6 complex%2C locus M [Source:MGI Symbol%3BAcc:MGI:1914288]
ENSMUSG00000085705	1155	11	0.58	10	0.46	0	0	2	0.1	-3.17499	-1.1557	0.000126189	0.0109405	Down	17	13675662	13683516	-	Gm16046	predicted gene 16046 [Source:MGI Symbol%3BAcc:MGI:3802093]
ENSMUSG00000118129	296	15	3.1	9	1.61	3	0.65	0	0	-2.83426	-0.979716	0.000127836	0.0110538	Down	19	3931795	3932090	-	Gm50327	predicted gene%2C 50327 [Source:MGI Symbol%3BAcc:MGI:6303191]
ENSMUSG00000042784	2346	23	0.6	20	0.45	6	0.16	6	0.14	-1.75085	-0.1324	0.000129531	0.0111431	Down	3	89229057	89233381	+	Muc1	mucin 1%2C transmembrane [Source:MGI Symbol%3BAcc:MGI:97231]
ENSMUSG00000003934	3183	36	0.69	18	0.3	48	0.96	72	1.25	1.19914	1.40131	0.000130803	0.0112351	Ups	11	69554092	69560205	-	Efnb3	ephrin B3 [Source:MGI Symbol%3BAcc:MGI:109196]
ENSMUSG00000033287	2541	11	0.26	12	0.25	26	0.65	32	0.7	1.39588	0.367477	0.000134279	0.0114625	Ups	15	78428564	78439303	+	Kctd17	potassium channel tetramerisation domain containing 17 [Source:MGI Symbol%3BAcc:MGI:1920094]
ENSMUSG00000041912	6142	14	0.14	10	0.09	22	0.23	39	0.35	1.40092	0.430583	0.000136987	0.0116578	Ups	3	94413273	94434668	+	Tdrkh	tudor and KH domain containing protein [Source:MGI Symbol%3BAcc:MGI:1919884]
ENSMUSG00000029759	3385	17	0.31	20	0.31	50	0.94	33	0.54	1.24119	0.893931	0.000137324	0.0116686	Ups	6	5220852	5256286	-	Pon3	paraoxonase 3 [Source:MGI Symbol%3BAcc:MGI:106686]
ENSMUSG00000054072	5823	7	0.07	12	0.11	19	0.21	33	0.31	1.51003	0.194353	0.000137959	0.0117045	Ups	18	60376027	60392634	+	Iigp1	interferon inducible GTPase 1 [Source:MGI Symbol%3BAcc:MGI:1926259]
ENSMUSG00000029135	9680	19	0.12	14	0.08	97	0.64	33	0.19	2.07145	1.31777	0.000143032	0.0120843	Ups	5	32135801	32157842	+	Fosl2	fos-like antigen 2 [Source:MGI Symbol%3BAcc:MGI:102858]
ENSMUSG00000017720	934	12	0.79	28	1.59	5	0.34	5	0.3	-1.89344	-0.253598	0.000152377	0.0127328	Down	2	164470301	164473724	-	Trp53tg5	transformation related protein 53 target 5 [Source:MGI Symbol%3BAcc:MGI:1920853]
ENSMUSG00000026579	7430	7	0.06	5	0.04	28	0.24	15	0.11	1.89881	-0.129393	0.000154802	0.0128771	Ups	1	164151838	164220277	+	F5	coagulation factor V [Source:MGI Symbol%3BAcc:MGI:88382]
ENSMUSG00000038630	2794	17	0.37	25	0.47	40	0.91	45	0.89	1.08621	0.968498	0.000156776	0.0130023	Ups	4	58943628	58958355	+	Zkscan16	zinc finger with KRAB and SCAN domains 16 [Source:MGI Symbol%3BAcc:MGI:3510405]
ENSMUSG00000117322	1624	6	0.23	14	0.46	28	1.1	25	0.85	1.47141	0.231532	0.000160532	0.0132543	Ups	17	23550799	23565291	+	6330415G19Rik	RIKEN cDNA 6330415G19 gene [Source:MGI Symbol%3BAcc:MGI:2443182]
ENSMUSG00000114644	448	5	0.68	10	1.18	18	2.56	26	3.21	1.60826	-0.0430591	0.000168579	0.0137547	Ups	19	12519800	12523576	+	Gm47243	predicted gene%2C 47243 [Source:MGI Symbol%3BAcc:MGI:6096066]
ENSMUSG00000066245	462	99	13.1	134	15.34	68	9.38	36	4.31	-1.06463	2.31908	0.000168957	0.0137652	Down	7	107863039	107863500	+	Gm10156	predicted gene 10156 [Source:MGI Symbol%3BAcc:MGI:3642344]
ENSMUSG00000046378	1672	22	0.8	11	0.35	3	0.11	4	0.13	-2.13883	-0.523944	0.000192496	0.0153888	Down	7	126945567	126949582	-	Asphd1	aspartate beta-hydroxylase domain containing 1 [Source:MGI Symbol%3BAcc:MGI:2685014]
ENSMUSG00000116639	1773	2	0.07	9	0.27	12	0.43	27	0.84	1.87156	-0.252045	0.000202444	0.0160223	Ups	16	35866179	35867951	-	Gm49730	predicted gene%2C 49730 [Source:MGI Symbol%3BAcc:MGI:6215212]
ENSMUSG00000104503	4716	8	0.1	6	0.07	0	0	0	0	-5.80126	-1.65009	0.000204335	0.0161029	Down	1	84819968	84824683	-	Gm37738	predicted gene%2C 37738 [Source:MGI Symbol%3BAcc:MGI:5610966]
ENSMUSG00000057897	9125	108	0.72	44	0.26	185	1.29	202	1.22	1.37828	2.99741	0.000215612	0.0169675	Ups	11	5969644	6066362	-	Camk2b	calcium/calmodulin-dependent protein kinase II%2C beta [Source:MGI Symbol%3BAcc:MGI:88257]
ENSMUSG00000116604	2151	12	0.34	16	0.39	0	0	5	0.13	-2.35932	-0.753161	0.000229944	0.0178419	Down	16	20566358	20568508	+	Gm49745	predicted gene%2C 49745 [Source:MGI Symbol%3BAcc:MGI:6215237]
ENSMUSG00000025815	6333	15	0.14	36	0.3	65	0.65	45	0.39	1.20464	1.29396	0.000235334	0.0181584	Ups	2	5896115	5942792	-	Dhtkd1	dehydrogenase E1 and transketolase domain containing 1 [Source:MGI Symbol%3BAcc:MGI:2445096]
ENSMUSG00000111847	1332	22	1.01	16	0.64	5	0.24	5	0.21	-1.83276	-0.301979	0.000240878	0.0185088	Down	10	39662089	39663420	+	Gm8899	predicted gene 8899 [Source:MGI Symbol%3BAcc:MGI:3646245]
ENSMUSG00000033618	8714	20	0.14	27	0.16	52	0.38	40	0.25	1.04382	1.09289	0.000244828	0.0186828	Ups	16	21794346	21933439	+	Map3k13	mitogen-activated protein kinase kinase kinase 13 [Source:MGI Symbol%3BAcc:MGI:2444243]
ENSMUSG00000032889	687	17	1.51	19	1.46	7	0.65	1	0.08	-2.06166	-0.409224	0.000245798	0.018731	Down	11	28339128	28339814	-	Gm6685	predicted pseudogene 6685 [Source:MGI Symbol%3BAcc:MGI:3704119]
ENSMUSG00000100454	474	12	1.55	18	2.01	5	0.67	0	0	-2.45074	-0.683857	0.000257842	0.0195413	Down	1	97024516	97025565	-	Gm28901	predicted gene 28901 [Source:MGI Symbol%3BAcc:MGI:5579607]
ENSMUSG00000092569	690	23	2.04	22	1.69	51	4.71	40	3.21	1.08706	1.06382	0.000261618	0.0197721	Ups	18	75365332	75367088	-	Gm20544	predicted gene 20544 [Source:MGI Symbol%3BAcc:MGI:5142009]
ENSMUSG00000039578	9635	11	0.07	4	0.02	18	0.12	27	0.16	1.63373	-0.0205422	0.000269681	0.0202027	Ups	6	61180324	62382865	+	Ccser1	coiled-coil serine rich 1 [Source:MGI Symbol%3BAcc:MGI:3045354]
ENSMUSG00000040616	1875	23	0.75	25	0.71	56	1.9	40	1.18	1.07483	1.14203	0.000283349	0.0209583	Ups	4	142030992	142084304	-	Tmem51	transmembrane protein 51 [Source:MGI Symbol%3BAcc:MGI:2384874]
ENSMUSG00000049804	7996	16	0.12	31	0.21	44	0.35	47	0.33	1.02592	1.08111	0.000285458	0.0210581	Ups	X	134686519	134696757	+	Armcx4	armadillo repeat containing%2C X-linked 4 [Source:MGI Symbol%3BAcc:MGI:2147887]
ENSMUSG00000040133	3899	2	0.03	6	0.08	8	0.13	28	0.4	2.19214	-0.409751	0.000288221	0.0211773	Ups	2	118277110	118373419	-	Gpr176	G protein-coupled receptor 176 [Source:MGI Symbol%3BAcc:MGI:2685858]
ENSMUSG00000035403	6698	18	0.16	16	0.13	7	0.07	0	0	-2.16739	-0.494457	0.000289968	0.0212775	Down	2	37776249	37799103	+	Crb2	crumbs family member 2 [Source:MGI Symbol%3BAcc:MGI:2679260]
ENSMUSG00000086000	441	32	4.44	22	2.64	9	1.3	9	1.13	-1.50605	0.212897	0.000292337	0.021423	Down	4	44967769	44971096	+	Gm12493	predicted gene 12493 [Source:MGI Symbol%3BAcc:MGI:3651194]
ENSMUSG00000113165	2173	2	0.06	6	0.15	10	0.29	21	0.53	1.98972	-0.555052	0.000294398	0.0215455	Ups	12	85597019	85599191	-	Gm47863	predicted gene%2C 47863 [Source:MGI Symbol%3BAcc:MGI:6097080]
ENSMUSG00000101258	499	19	2.33	20	2.12	42	5.36	38	4.21	1.1054	0.881621	0.000295304	0.0215833	Ups	11	95375525	95384507	-	Gm29477	predicted gene 29477 [Source:MGI Symbol%3BAcc:MGI:5580183]
ENSMUSG00000046269	4279	11	0.16	19	0.23	38	0.57	29	0.37	1.23124	0.606679	0.000296747	0.0216602	Ups	X	7371274	7375830	-	Usp27x	ubiquitin specific peptidase 27%2C X chromosome [Source:MGI Symbol%3BAcc:MGI:1859645]
ENSMUSG00000092241	784	17	1.33	20	1.35	41	3.33	36	2.54	1.12688	0.823509	0.000303227	0.0220461	Ups	17	35122738	35126440	-	Gm20522	predicted gene 20522 [Source:MGI Symbol%3BAcc:MGI:5141987]
ENSMUSG00000039007	5026	1	0.01	12	0.13	24	0.3	17	0.19	1.72562	-0.154371	0.000305181	0.022159	Ups	15	33083129	33594552	+	Cpq	carboxypeptidase Q [Source:MGI Symbol%3BAcc:MGI:1889205]
ENSMUSG00000109232	1284	5	0.24	16	0.66	0	0	2	0.09	-3.16228	-1.15693	0.000350715	0.0246887	Down	18	32462579	32509064	+	Gm44577	predicted gene 44577 [Source:MGI Symbol%3BAcc:MGI:5753153]
ENSMUSG00000033544	2841	52	1.12	44	0.82	19	0.43	26	0.51	-1.02268	1.1094	0.000357365	0.0251249	Down	1	156838562	156861078	+	Angptl1	angiopoietin-like 1 [Source:MGI Symbol%3BAcc:MGI:1919963]
ENSMUSG00000022816	4914	7	0.09	6	0.06	19	0.25	21	0.24	1.67368	-0.177423	0.000370699	0.02596	Ups	16	37776873	37836514	+	Fstl1	follistatin-like 1 [Source:MGI Symbol%3BAcc:MGI:102793]
ENSMUSG00000118347	677	41	3.7	74	5.78	30	2.82	22	1.8	-1.0542	1.33872	0.000378123	0.0263179	Down	18	35913132	35916772	+	C330008A17Rik	RIKEN cDNA C330008A17 gene [Source:MGI Symbol%3BAcc:MGI:1924871]
ENSMUSG00000056822	4381	23	0.32	8	0.1	30	0.44	46	0.58	1.33841	0.73842	0.000382736	0.0265049	Ups	16	19483694	19489882	+	Olfr166	olfactory receptor 166 [Source:MGI Symbol%3BAcc:MGI:3030000]
ENSMUSG00000091160	289	11	2.33	20	3.66	3	0.66	4	0.77	-2.0337	-0.587309	0.000391157	0.0270206	Down	17	64748850	64754096	-	Gm17133	predicted gene 17133 [Source:MGI Symbol%3BAcc:MGI:4937960]
ENSMUSG00000057072	506	8	0.97	5	0.52	0	0	0	0	-5.6978	-1.71708	0.00039677	0.0272723	Down	1	191036639	191042942	+	Spata45	spermatogenesis associated 45 [Source:MGI Symbol%3BAcc:MGI:1922808]
ENSMUSG00000102037	819	0	0	0	0	4	0.31	9	0.61	5.75931	-1.71693	0.000399511	0.0274266	Ups	9	88956900	88962419	+	Bcl2a1a	B cell leukemia/lymphoma 2 related protein A1a [Source:MGI Symbol%3BAcc:MGI:102687]
ENSMUSG00000085232	255	10	2.4	18	3.73	33	8.24	29	6.29	1.21615	0.506608	0.000412677	0.0280868	Ups	11	5495192	5495446	-	Gm11962	predicted gene 11962 [Source:MGI Symbol%3BAcc:MGI:3652247]
ENSMUSG00000034845	1987	24	0.74	34	0.9	13	0.42	8	0.22	-1.37891	0.332393	0.000414814	0.0281977	Down	8	71497765	71511752	-	Plvap	plasmalemma vesicle associated protein [Source:MGI Symbol%3BAcc:MGI:1890497]
ENSMUSG00000078125	483	36	4.56	40	4.38	16	2.11	17	1.95	-1.12567	0.759958	0.000425227	0.0288348	Down	14	50769248	50769730	+	Gm10916	predicted gene 10916 [Source:MGI Symbol%3BAcc:MGI:3779123]
ENSMUSG00000021684	5879	53	0.55	44	0.4	24	0.26	22	0.21	-1.00372	1.12944	0.000429697	0.0291023	Down	13	95024454	95250336	-	Pde8b	phosphodiesterase 8B [Source:MGI Symbol%3BAcc:MGI:2443999]
ENSMUSG00000098052	1003	12	0.73	7	0.37	21	1.33	29	1.6	1.45154	0.158752	0.000434924	0.0293486	Ups	6	13055595	13056597	-	Gm5300	predicted gene 5300 [Source:MGI Symbol%3BAcc:MGI:3642954]
ENSMUSG00000116097	394	40	6.21	45	6.04	17	2.75	22	3.09	-1.04807	0.933605	0.000442031	0.0297557	Down	15	78574411	78581616	-	Gm36738	predicted gene%2C 36738 [Source:MGI Symbol%3BAcc:MGI:5595897]
ENSMUSG00000055733	2837	7	0.15	4	0.07	18	0.4	18	0.35	1.75828	-0.326536	0.000455579	0.0305933	Ups	X	122394565	122397401	-	Nap1l3	nucleosome assembly protein 1-like 3 [Source:MGI Symbol%3BAcc:MGI:1859565]
ENSMUSG00000003534	4774	0	0	3	0.03	5	0.07	18	0.21	2.89812	-1.02245	0.000480425	0.03185	Ups	17	35681567	35704621	-	Ddr1	discoidin domain receptor family%2C member 1 [Source:MGI Symbol%3BAcc:MGI:99216]
ENSMUSG00000102748	4882	8	0.1	14	0.15	2	0.03	1	0.01	-2.70218	-1.06595	0.000490522	0.0321984	Down	18	37689828	37841873	+	Pcdhgb2	protocadherin gamma subfamily B%2C 2 [Source:MGI Symbol%3BAcc:MGI:1935170]
ENSMUSG00000066537	6558	3	0.03	8	0.06	17	0.17	17	0.14	1.68035	-0.380855	0.000495427	0.0324656	Ups	7	41395945	41448696	-	Vmn2r57	vomeronasal 2%2C receptor 57 [Source:MGI Symbol%3BAcc:MGI:3703084]
ENSMUSG00000042109	4623	5	0.07	10	0.11	21	0.29	20	0.24	1.51003	-0.108521	0.000508173	0.0331477	Ups	15	81936759	81950941	+	Csdc2	cold shock domain containing C2%2C RNA binding [Source:MGI Symbol%3BAcc:MGI:2146027]
ENSMUSG00000074093	3561	14	0.24	22	0.33	37	0.66	36	0.56	1.08979	0.762228	0.000530258	0.0342387	Ups	7	51997171	52006018	-	Svip	small VCP/p97-interacting protein [Source:MGI Symbol%3BAcc:MGI:1922994]
ENSMUSG00000034201	6100	4	0.04	11	0.1	13	0.14	32	0.29	1.6353	-0.0227514	0.00053314	0.0343847	Ups	11	5054132	5065327	-	Gas2l1	growth arrest-specific 2 like 1 [Source:MGI Symbol%3BAcc:MGI:1926176]
ENSMUSG00000046056	3625	33	0.56	59	0.86	19	0.33	23	0.35	-1.0484	1.03706	0.000535774	0.0345144	Down	7	30751471	30756134	+	Sbsn	suprabasin [Source:MGI Symbol%3BAcc:MGI:2446326]
ENSMUSG00000002324	2935	14	0.29	14	0.25	33	0.72	28	0.53	1.19003	0.492624	0.00053697	0.0345513	Ups	14	55618037	55625395	+	Rec8	REC8 meiotic recombination protein [Source:MGI Symbol%3BAcc:MGI:1929645]
ENSMUSG00000030641	3702	43	0.71	51	0.73	27	0.46	17	0.25	-1.01467	1.07991	0.000565699	0.0360648	Down	7	92857525	92874247	-	Ddias	DNA damage-induced apoptosis suppressor [Source:MGI Symbol%3BAcc:MGI:1921291]
ENSMUSG00000032192	3115	6	0.12	2	0.03	14	0.29	16	0.28	1.94266	-0.584554	0.000566636	0.036083	Ups	9	75306288	75345876	+	Gnb5	guanine nucleotide binding protein (G protein)%2C beta 5 [Source:MGI Symbol%3BAcc:MGI:101848]
ENSMUSG00000113965	3825	22	0.35	30	0.41	14	0.23	4	0.06	-1.43854	0.175479	0.000571037	0.0362383	Down	13	32338819	32342643	+	A730091E23Rik	RIKEN cDNA A730091E23 gene [Source:MGI Symbol%3BAcc:MGI:2442493]
ENSMUSG00000097279	1334	1	0.05	0	0	4	0.19	12	0.5	3.75497	-1.46545	0.000575988	0.0364689	Ups	5	8773577	8798523	-	Gm5106	predicted gene 5106 [Source:MGI Symbol%3BAcc:MGI:3643983]
ENSMUSG00000035158	6196	16	0.16	24	0.2	36	0.37	41	0.37	1.01397	0.857222	0.000601026	0.0377246	Ups	6	97807052	98021349	+	Mitf	melanogenesis associated transcription factor [Source:MGI Symbol%3BAcc:MGI:104554]
ENSMUSG00000079457	1633	5	0.19	8	0.26	6	0.23	96	3.25	2.95731	0.829322	0.00060435	0.0378751	Ups	1	85199613	85213786	+	Gm7609	predicted pseudogene 7609 [Source:MGI Symbol%3BAcc:MGI:3644536]
ENSMUSG00000073733	1879	18	0.59	12	0.34	38	1.29	27	0.8	1.18249	0.580362	0.000705562	0.0432235	Ups	4	141213956	141226756	+	Cplane2	ciliogenesis and planar polarity effector 2 [Source:MGI Symbol%3BAcc:MGI:1923416]
ENSMUSG00000038357	758	11	0.89	27	1.88	28	2.35	71	5.18	1.44085	1.06852	0.00072199	0.0440517	Ups	9	109847379	109849617	-	Camp	cathelicidin antimicrobial peptide [Source:MGI Symbol%3BAcc:MGI:108443]
ENSMUSG00000106022	1286	21	1	32	1.32	7	0.35	13	0.56	-1.32234	0.228384	0.000737547	0.0448035	Down	3	121428046	121429331	+	Gm42929	predicted gene 42929 [Source:MGI Symbol%3BAcc:MGI:5663066]
ENSMUSG00000037211	2906	14	0.29	11	0.2	26	0.57	30	0.57	1.22549	0.367899	0.000748086	0.0453443	Ups	3	37639947	37644598	+	Spry1	sprouty RTK signaling antagonist 1 [Source:MGI Symbol%3BAcc:MGI:1345139]
ENSMUSG00000039579	12275	23	0.11	28	0.12	14	0.07	4	0.02	-1.41226	0.157181	0.000753925	0.0455985	Down	4	49661611	49845744	-	Grin3a	glutamate receptor ionotropic%2C NMDA3A [Source:MGI Symbol%3BAcc:MGI:1933206]
ENSMUSG00000114545	846	4	0.29	8	0.5	0	0	0	0	-5.57571	-1.78817	0.000757063	0.0456466	Down	13	41543005	41559913	-	Gm32184	predicted gene%2C 32184 [Source:MGI Symbol%3BAcc:MGI:5591343]
ENSMUSG00000082103	1597	4	0.15	8	0.26	0	0	0	0	-5.57571	-1.78817	0.000757192	0.0456466	Down	17	34389345	34402018	-	Gm15320	predicted gene 15320 [Source:MGI Symbol%3BAcc:MGI:3782934]
ENSMUSG00000052584	1388	36	1.59	30	1.14	13	0.6	15	0.6	-1.16152	0.562934	0.000760617	0.0458032	Down	14	76532814	76556889	-	Serp2	stress-associated endoplasmic reticulum protein family member 2 [Source:MGI Symbol%3BAcc:MGI:1919911]
ENSMUSG00000039814	4141	7	0.1	8	0.1	26	0.4	15	0.2	1.51411	-0.107295	0.000768693	0.0461891	Ups	8	18932729	18950975	-	Xkr5	X-linked Kx blood group related 5 [Source:MGI Symbol%3BAcc:MGI:2442327]
ENSMUSG00000086495	670	1	0.09	1	0.08	5	0.48	13	1.07	3.08108	-1.302	0.000781559	0.0467601	Ups	2	91044092	91053933	-	Gm13778	predicted gene 13778 [Source:MGI Symbol%3BAcc:MGI:3649233]
