# Supplementary material for: The RNA-binding protein hnRNP F is required for the germinal center B cell response
Source: Nat Commun. 2023 Mar 30;14:1731. doi: 10.1038/s41467-023-37308-z (PMC10063658; doi:10.1038/s41467-023-37308-z)
Supplement: Supplementary file 4 — Supplementary Data 2 [file 41467_2023_37308_MOESM4_ESM.xlsx]

## Sheet: Sheet1
GeneID	geneSymbol	FDR	IncLevelDifference	Group
ENSMUSG00000031256	Cstf2	0.00585078	0.181	RI
ENSMUSG00000031398	Plxna3	0.0395111	-0.344	RI
ENSMUSG00000031389	Arhgap4	0	-0.226	RI
ENSMUSG00000031389	Arhgap4	1.61285e-05	-0.107	RI
ENSMUSG00000031167	Rbm3	6.85753e-07	-0.199	RI
ENSMUSG00000025188	Hps1	0.000978968	-0.156	RI
ENSMUSG00000024958	Gpr137	1.83082e-05	-0.218	RI
ENSMUSG00000024948	Map4k2	7.31054e-06	-0.13	RI
ENSMUSG00000056185	Snx32	0.0309948	-0.124	RI
ENSMUSG00000056185	Snx32	0.0236646	-0.103	RI
ENSMUSG00000040663	Clcf1	0.00024375	0.132	RI
ENSMUSG00000001750	Tcirg1	0.00591134	-0.146	RI
ENSMUSG00000062526	Mppe1	0.0168198	0.133	RI
ENSMUSG00000036452	Arhgap26	0.0419459	-0.152	RI
ENSMUSG00000038524	Fchsd1	0.000750618	-0.226	RI
ENSMUSG00000003778	Brd8	0.000485834	0.102	RI
ENSMUSG00000035842	Ddx11	0.0101961	-0.167	RI
ENSMUSG00000002668	Dennd1c	0.00874743	-0.106	RI
ENSMUSG00000007029	Vars	1.00403e-10	-0.139	RI
ENSMUSG00000073422	H2-Ke6	0.00145773	-0.162	RI
ENSMUSG00000073422	H2-Ke6	0.00117448	0.107	RI
ENSMUSG00000024299	Adamts10	0.000373679	-0.128	RI
ENSMUSG00000024219	Anks1	0.0373822	-0.106	RI
ENSMUSG00000024193	Phf1	0.000501113	-0.13	RI
ENSMUSG00000024301	Kifc5b	9.85787e-06	-0.686	RI
ENSMUSG00000024177	Nme4	5.9041e-05	-0.532	RI
ENSMUSG00000025728	Pigq	4.81488e-09	-0.191	RI
ENSMUSG00000025733	Rhot2	7.19486e-06	-0.129	RI
ENSMUSG00000019320	Noxo1	0.0123101	-0.442	RI
ENSMUSG00000038084	Opa1	0.000112356	0.118	RI
ENSMUSG00000022721	Trmt2a	0	0.303	RI
ENSMUSG00000022721	Trmt2a	1.83663e-13	-0.285	RI
ENSMUSG00000055692	Tmem191c	0.000286485	-0.264	RI
ENSMUSG00000022768	Ccdc116	0.00536795	0.248	RI
ENSMUSG00000039637	Coro7	0.00108144	-0.107	RI
ENSMUSG00000022469	Rapgef3	0.0167133	-0.116	RI
ENSMUSG00000022620	Arsa	0.0179929	0.273	RI
ENSMUSG00000042303	Sgsm3	0.0221585	0.209	RI
ENSMUSG00000004187	Kifc2	0.0192364	-0.146	RI
ENSMUSG00000034022	Cpsf1	0.0290537	-0.109	RI
ENSMUSG00000022550	Adck5	0.000498855	0.168	RI
ENSMUSG00000022556	Hsf1	2.49814e-05	-0.103	RI
ENSMUSG00000022556	Hsf1	0.0293902	-0.144	RI
ENSMUSG00000022558	Mroh1	1.21075e-05	0.499	RI
ENSMUSG00000071724	Smpd5	0.0387313	0.259	RI
ENSMUSG00000072501	Phf20l1	0.0113729	-0.303	RI
ENSMUSG00000038679	Trps1	4.35092e-05	-0.415	RI
ENSMUSG00000022106	Rcbtb2	0.00245255	-0.331	RI
ENSMUSG00000019738	Polr2i	0.00688405	-0.111	RI
ENSMUSG00000032182	Yipf2	0.041738	-0.166	RI
ENSMUSG00000047098	Rnf31	8.49534e-05	0.398	RI
ENSMUSG00000109378	Gm49396	0.0052559	-0.163	RI
ENSMUSG00000002108	Nr1h3	0.00933668	-0.5	RI
ENSMUSG00000007850	Hnrnph1	4.58916e-07	-0.192	RI
ENSMUSG00000038346	Zfp384	0.000803644	-0.215	RI
ENSMUSG00000038346	Zfp384	8.43024e-05	-0.21	RI
ENSMUSG00000052142	Rasal3	4.18863e-05	-0.128	RI
ENSMUSG00000034211	Mrps17	0.0354006	-0.103	RI
ENSMUSG00000028689	Ccdc163	0.000996575	0.233	RI
ENSMUSG00000004815	Dgkq	0.0254074	-0.171	RI
ENSMUSG00000027776	Il12a	0.00351362	-0.105	RI
ENSMUSG00000030780	BC017158	0.0420256	0.108	RI
ENSMUSG00000051811	Cox6b2	0.000499901	-0.607	RI
ENSMUSG00000041264	Uspl1	0.0265078	-0.137	RI
ENSMUSG00000021134	Srsf5	2.99413e-06	-0.139	RI
ENSMUSG00000029071	Dvl1	0.0251664	0.211	RI
ENSMUSG00000029071	Dvl1	0.0111928	-0.139	RI
ENSMUSG00000006215	Zbtb17	0.00823696	-0.227	RI
ENSMUSG00000024137	E4f1	0.000391205	-0.172	RI
ENSMUSG00000042831	Alkbh6	0.000573727	0.154	RI
ENSMUSG00000040859	Bsdc1	0.0093632	-0.201	RI
ENSMUSG00000061028	Clasrp	0.026196	-0.105	RI
ENSMUSG00000015377	Dennd6b	0.0293081	-0.162	RI
ENSMUSG00000015377	Dennd6b	0.00565658	-0.112	RI
ENSMUSG00000047767	Atg16l2	7.11249e-06	-0.195	RI
ENSMUSG00000027247	Arhgap1	0.0214647	-0.331	RI
ENSMUSG00000000823	Zfp512b	0.0277473	-0.142	RI
ENSMUSG00000032596	Uba7	0.00188821	-0.123	RI
ENSMUSG00000025792	Slc25a10	0.0144995	-0.316	RI
ENSMUSG00000028453	Fancg	0.00710888	0.173	RI
ENSMUSG00000036073	Galt	0.00306226	-0.171	RI
ENSMUSG00000029177	Cenpa	0.000978968	-0.305	RI
ENSMUSG00000015880	Ncapg	0.000472215	0.652	RI
ENSMUSG00000003184	Irf3	0.0104763	-0.105	RI
ENSMUSG00000028073	Pear1	3.78652e-07	-0.39	RI
ENSMUSG00000026927	Entr1	1.54343e-07	-0.217	RI
ENSMUSG00000053158	Fes	0.00154086	-0.162	RI
ENSMUSG00000027968	Larp7	0.00277142	0.105	RI
ENSMUSG00000017754	Pltp	0.000978968	-0.198	RI
ENSMUSG00000031842	Pde4c	0.0148371	-0.434	RI
ENSMUSG00000030272	Camk1	0.000355271	0.812	RI
ENSMUSG00000022508	Bcl6	0.0178804	0.163	RI
ENSMUSG00000036928	Stag3	0.045202	-0.238	RI
ENSMUSG00000025487	Psmd13	0.00763265	0.611	RI
ENSMUSG00000015452	Ager	0.00659677	0.272	RI
ENSMUSG00000059326	Csf2ra	4.79777e-11	-0.205	RI
ENSMUSG00000004264	Phb2	0.0416067	-0.17	RI
ENSMUSG00000020413	Hus1	0.000501113	-0.156	RI
ENSMUSG00000029433	Diablo	1.56787e-05	0.176	RI
ENSMUSG00000026972	Arrdc1	3.34435e-05	0.171	RI
ENSMUSG00000043065	Spice1	0.0212397	-0.251	RI
ENSMUSG00000025144	Cenpx	7.60446e-09	-0.173	RI
ENSMUSG00000089832	Shkbp1	1.44547e-08	-0.105	RI
ENSMUSG00000005682	Pan2	8.10771e-05	-0.193	RI
ENSMUSG00000007080	Pole	0.00786433	0.251	RI
ENSMUSG00000015176	Nolc1	0.0264508	0.219	RI
ENSMUSG00000034863	Ano8	0.0350823	0.334	RI
ENSMUSG00000026198	Abcb6	0.0253893	0.15	RI
ENSMUSG00000038271	Iffo1	0.00111791	0.134	RI
ENSMUSG00000039886	Tmem120a	0.00262641	-0.124	RI
ENSMUSG00000026201	Stk16	0.00591134	-0.131	RI
ENSMUSG00000030035	Wbp1	0.0413645	-0.134	RI
ENSMUSG00000053137	Mapk11	0.0123408	-0.107	RI
ENSMUSG00000014778	Fhod1	0.00338333	-0.192	RI
ENSMUSG00000017652	Cd40	0	-0.394	RI
ENSMUSG00000044894	Uqcrq	5.62562e-07	-0.112	RI
ENSMUSG00000001416	Cct3	0.00327668	-0.219	RI
ENSMUSG00000040669	Phc1	0.0296807	-0.173	RI
ENSMUSG00000061689	Dlgap4	0.00202837	0.104	RI
ENSMUSG00000027569	Mrgbp	6.02643e-13	-0.178	RI
ENSMUSG00000025962	Fastkd2	0.0167133	-0.24	RI
ENSMUSG00000035086	Becn1	0.00644408	-0.149	RI
ENSMUSG00000067071	Hes6	0.0230902	-0.112	RI
ENSMUSG00000026754	Golga1	0.00729552	-0.142	RI
ENSMUSG00000028582	Cc2d1b	6.87674e-07	-0.166	RI
ENSMUSG00000030083	Abtb1	0.0362632	0.143	RI
ENSMUSG00000028608	Czib	0.0100854	-0.154	RI
ENSMUSG00000002833	Hdgfl2	1.00403e-10	-0.184	RI
ENSMUSG00000029625	Cpsf4	0.045202	-0.1	RI
ENSMUSG00000026860	Sh3glb2	0	0.292	RI
ENSMUSG00000040599	Mis12	6.90686e-06	-0.129	RI
ENSMUSG00000017760	Ctsa	0.000214979	-0.1	RI
ENSMUSG00000044906	4930503L19Rik	0.0105333	-0.124	RI
ENSMUSG00000033862	Cdk10	0.00114948	0.112	RI
ENSMUSG00000005882	Uqcc1	0.0213248	0.364	RI
ENSMUSG00000004952	Rasa4	0.000596729	-0.332	RI
ENSMUSG00000024560	Cxxc1	6.90686e-06	-0.154	RI
ENSMUSG00000015536	Mocs2	0.0404625	-0.102	RI
ENSMUSG00000059540	Tcea2	0.000159885	-0.111	RI
ENSMUSG00000028467	Gba2	3.03905e-07	0.155	RI
ENSMUSG00000028467	Gba2	7.61347e-05	0.149	RI
ENSMUSG00000038775	Vill	0.0307969	0.262	RI
ENSMUSG00000041268	Dmxl2	3.55319e-07	-0.96	RI
ENSMUSG00000033416	Gucd1	0.00274315	-0.104	RI
ENSMUSG00000018570	2810408A11Rik	0.0293081	-0.311	RI
ENSMUSG00000037447	Arid5a	0.00786433	-0.14	RI
ENSMUSG00000027936	Crtc2	0.0212397	-0.108	RI
ENSMUSG00000042404	Dennd4b	1.08391e-08	-0.102	RI
ENSMUSG00000051517	Arhgef39	0.0296503	-0.35	RI
ENSMUSG00000051517	Arhgef39	0.000573727	-0.33	RI
ENSMUSG00000028101	Pias3	0.00175174	0.147	RI
ENSMUSG00000005687	Bcas2	0.00356719	0.189	RI
ENSMUSG00000038225	Primpol	0.00035624	0.246	RI
ENSMUSG00000062729	Ppox	0.0231514	0.117	RI
ENSMUSG00000002055	Spag5	0.00750539	0.301	RI
ENSMUSG00000030468	Siglecg	9.40591e-07	-0.145	RI
ENSMUSG00000030468	Siglecg	0	-0.203	RI
ENSMUSG00000002963	Pnkp	7.81535e-06	-0.15	RI
ENSMUSG00000011658	Fuz	0.00874743	0.11	RI
ENSMUSG00000039536	Stau1	0.0219005	-0.111	RI
ENSMUSG00000021572	Cep72	0.0042371	-0.261	RI
ENSMUSG00000002949	Timm44	0.00710888	-0.118	RI
ENSMUSG00000028059	Arhgef2	0.00327668	-0.197	RI
ENSMUSG00000029545	Acads	0.0228599	-0.12	RI
ENSMUSG00000030929	Eri2	0.00297335	-0.109	RI
ENSMUSG00000068206	Pick1	0.0309948	0.119	RI
ENSMUSG00000030782	Tgfb1i1	0.0192364	0.194	RI
ENSMUSG00000008206	Cers4	0.000153333	-0.14	RI
ENSMUSG00000048495	Tyw5	0.0150635	-0.303	RI
ENSMUSG00000014767	Tbp	0.0252197	-0.364	RI
ENSMUSG00000025473	Adam8	0.0117882	0.311	RI
ENSMUSG00000038102	Trappc11	0.00061767	0.107	RI
ENSMUSG00000002342	Tmem161a	0.00180247	-0.251	RI
ENSMUSG00000002395	Use1	0.00474682	-0.129	RI
ENSMUSG00000031805	Jak3	4.8799e-06	-0.206	RI
ENSMUSG00000031805	Jak3	9.94501e-07	-0.247	RI
ENSMUSG00000031708	Tecr	3.35302e-05	-0.128	RI
ENSMUSG00000001909	Trmt1	0.000501113	-0.2	RI
ENSMUSG00000021948	Prkcd	0.000121606	-0.121	RI
ENSMUSG00000031787	Katnb1	0.0319919	-0.159	RI
ENSMUSG00000025494	Sigirr	0.00146017	-0.156	RI
ENSMUSG00000024906	Mus81	0.00262641	-0.108	RI
ENSMUSG00000001062	Vps9d1	0.0258419	-0.15	RI
ENSMUSG00000037300	Ttc13	0.000419284	-0.12	RI
ENSMUSG00000112023	Lilr4b	0.00159513	0.676	RI
ENSMUSG00000032295	Man2c1	0.00504921	-0.12	RI
ENSMUSG00000025236	Adpgk	1.61503e-05	0.225	RI
ENSMUSG00000021893	Capn7	0.0309948	0.119	RI
ENSMUSG00000031796	Cfap20	0.0125221	-0.105	RI
ENSMUSG00000021235	Coq6	0.0466783	0.189	RI
ENSMUSG00000023262	Acy1	0.0173829	-0.142	RI
ENSMUSG00000032594	Ip6k1	0.00222711	-0.101	RI
ENSMUSG00000032480	Dhx30	0.00817286	-0.129	RI
ENSMUSG00000040688	Tbl3	0.0176906	-0.101	RI
ENSMUSG00000040688	Tbl3	0.000380181	-0.105	RI
ENSMUSG00000040688	Tbl3	0.000364505	-0.117	RI
ENSMUSG00000020284	Cfap410	0.00786433	0.281	RI
ENSMUSG00000035697	Arhgap45	1.97482e-08	0.117	RI
ENSMUSG00000020156	Pwwp3a	1.27442e-06	-0.166	RI
ENSMUSG00000055862	Izumo4	0.02509	-0.147	RI
ENSMUSG00000060216	Arrb2	7.76703e-06	-0.17	RI
ENSMUSG00000021916	Glt8d1	0.00937207	-0.289	RI
ENSMUSG00000025409	Mbd6	0.00628876	0.114	RI
ENSMUSG00000040345	Arhgap9	0	-0.369	RI
ENSMUSG00000005506	Celf1	0.00274315	-0.166	RI
ENSMUSG00000037266	Rsrp1	3.23494e-06	0.129	RI
ENSMUSG00000020859	Spag9	0.0108291	0.5	RI
ENSMUSG00000020477	Mrps24	8.2138e-13	-0.116	RI
ENSMUSG00000020377	Ltc4s	0.0254074	-0.433	RI
ENSMUSG00000029647	Pan3	0.00024375	-0.153	RI
ENSMUSG00000021661	Ankra2	0.0160734	-0.157	RI
ENSMUSG00000039205	Ciz1	0.0262367	0.113	RI
ENSMUSG00000022843	Clcn2	8.41631e-05	0.289	RI
ENSMUSG00000020719	Ddx5	0.00437447	-0.116	RI
ENSMUSG00000056962	Jmjd6	0.0164746	-0.193	RI
ENSMUSG00000000605	Clcn4	3.80049e-06	-0.162	RI
ENSMUSG00000037336	Mfsd2b	0.00214288	-0.5	RI
ENSMUSG00000035206	Sppl2b	0.0104801	0.243	RI
ENSMUSG00000021240	Abcd4	0.00215732	-0.183	RI
ENSMUSG00000002625	Akap8l	0.00439255	0.104	RI
ENSMUSG00000037552	Plekhg2	0.000493517	-0.153	RI
ENSMUSG00000054708	Ankrd24	0.0125221	0.373	RI
ENSMUSG00000021611	Tert	0.00132507	-0.266	RI
ENSMUSG00000020329	Polrmt	0.00319552	-0.144	RI
ENSMUSG00000025484	Bet1l	3.62946e-08	0.471	RI
ENSMUSG00000004561	Mettl17	0.0397808	-0.104	RI
ENSMUSG00000029510	Gpc2	0.000684483	-0.31	RI
ENSMUSG00000031295	Phka2	0.0226711	-0.117	SE
ENSMUSG00000025261	Huwe1	0.042755	-0.192	SE
ENSMUSG00000041718	Alg13	2.42859e-05	-0.633	SE
ENSMUSG00000072969	Armcx5	2.66766e-05	0.314	SE
ENSMUSG00000043384	Gprasp1	0.0395678	0.174	SE
ENSMUSG00000043384	Gprasp1	0.000429945	0.248	SE
ENSMUSG00000067369	Trmt2b	1.15606e-08	0.221	SE
ENSMUSG00000092463	Gm20489	0	0.162	SE
ENSMUSG00000079509	Zfx	0.000169023	0.192	SE
ENSMUSG00000006678	Pola1	0.0203278	-0.114	SE
ENSMUSG00000031389	Arhgap4	8.16117e-06	0.133	SE
ENSMUSG00000085396	Firre	0.0087807	-0.361	SE
ENSMUSG00000001127	Araf	0.0036689	0.64	SE
ENSMUSG00000037369	Kdm6a	0.0118759	0.193	SE
ENSMUSG00000037369	Kdm6a	0.000498701	-0.246	SE
ENSMUSG00000031010	Usp9x	0.00349237	0.127	SE
ENSMUSG00000031167	Rbm3	6.49092e-05	-0.22	SE
ENSMUSG00000039382	Wdr45	0.0244923	0.485	SE
ENSMUSG00000039382	Wdr45	0.0349859	0.259	SE
ENSMUSG00000039382	Wdr45	0.0367874	0.264	SE
ENSMUSG00000033417	Cacul1	0.0344925	-0.113	SE
ENSMUSG00000064105	Cnnm2	0.0300829	0.416	SE
ENSMUSG00000036748	Cuedc2	0	0.337	SE
ENSMUSG00000036748	Cuedc2	0	0.227	SE
ENSMUSG00000036748	Cuedc2	0	0.227	SE
ENSMUSG00000025157	Zdhhc16	0.004447	-0.282	SE
ENSMUSG00000040451	Sgms1	0.000589939	0.388	SE
ENSMUSG00000040451	Sgms1	0.000172692	-0.528	SE
ENSMUSG00000016495	Plgrkt	0.042395	0.33	SE
ENSMUSG00000040929	Rfx3	0.0341683	0.284	SE
ENSMUSG00000025151	Maged1	0.0349859	0.177	SE
ENSMUSG00000067577	A430093F15Rik	0.0252492	-0.47	SE
ENSMUSG00000034445	Cyb561a3	0.000626205	0.157	SE
ENSMUSG00000024660	Incenp	5.72894e-07	0.23	SE
ENSMUSG00000118346	Tmem179b	0.010432	-0.143	SE
ENSMUSG00000118346	Tmem179b	0.0230349	-0.157	SE
ENSMUSG00000118346	Tmem179b	0.00201714	-0.191	SE
ENSMUSG00000118346	Tmem179b	0.002165	-0.106	SE
ENSMUSG00000024969	Mark2	3.66013e-05	-0.567	SE
ENSMUSG00000056917	Sipa1	0.00123417	0.167	SE
ENSMUSG00000056917	Sipa1	2.10458e-08	0.141	SE
ENSMUSG00000056917	Sipa1	0.000186836	0.156	SE
ENSMUSG00000056917	Sipa1	0	0.256	SE
ENSMUSG00000056917	Sipa1	0.00204918	0.141	SE
ENSMUSG00000056917	Sipa1	2.10687e-07	0.13	SE
ENSMUSG00000056917	Sipa1	0.000121912	-0.141	SE
ENSMUSG00000040663	Clcf1	0.0148478	-0.18	SE
ENSMUSG00000040247	Tbc1d10c	0	0.14	SE
ENSMUSG00000040247	Tbc1d10c	0	0.118	SE
ENSMUSG00000024843	Chka	0.00731943	0.178	SE
ENSMUSG00000039840	Epg5	0.000830266	0.255	SE
ENSMUSG00000032818	Loxhd1	0.0441215	0.434	SE
ENSMUSG00000025421	Hdhd2	0.000629105	0.101	SE
ENSMUSG00000024349	Sting1	0.000830266	0.174	SE
ENSMUSG00000057440	Mpp7	0.0104753	0.274	SE
ENSMUSG00000060450	Rnf14	0.00724078	-0.101	SE
ENSMUSG00000060450	Rnf14	0.00833296	-0.172	SE
ENSMUSG00000060450	Rnf14	0.00522662	-0.113	SE
ENSMUSG00000024238	Zeb1	0.0145342	0.666	SE
ENSMUSG00000024150	Mcfd2	0.00270023	0.23	SE
ENSMUSG00000024242	Map4k3	0.0432222	0.198	SE
ENSMUSG00000024073	Birc6	0.0402729	0.107	SE
ENSMUSG00000079414	Gm11110	0.0478513	0.461	SE
ENSMUSG00000000708	Kat2b	0.0402729	0.307	SE
ENSMUSG00000064120	Mocs1	0.000240379	-0.119	SE
ENSMUSG00000043592	Unc5cl	0.00367121	-0.331	SE
ENSMUSG00000023990	Tfeb	0.00980366	0.197	SE
ENSMUSG00000023952	Gtpbp2	0.00360652	-0.299	SE
ENSMUSG00000023921	Mmut	0.00495579	-0.116	SE
ENSMUSG00000038500	Prr3	0.0203423	0.201	SE
ENSMUSG00000084998	Gm16279	0.0300154	0.5	SE
ENSMUSG00000060550	H2-Q7	8.46283e-10	0.217	SE
ENSMUSG00000060550	H2-Q7	3.91207e-07	0.146	SE
ENSMUSG00000024392	Bag6	0	0.286	SE
ENSMUSG00000024392	Bag6	0.00530094	0.139	SE
ENSMUSG00000057246	BC051142	0.0446724	-0.266	SE
ENSMUSG00000057246	BC051142	0.037427	0.133	SE
ENSMUSG00000057246	BC051142	0.0252492	-0.29	SE
ENSMUSG00000057246	BC051142	0.0290678	-0.152	SE
ENSMUSG00000032739	Pram1	0.00622777	0.288	SE
ENSMUSG00000024300	Myo1f	0.0332169	0.109	SE
ENSMUSG00000033826	Dnah8	0.0137578	0.332	SE
ENSMUSG00000024018	Ccdc167	0.00207482	-0.286	SE
ENSMUSG00000024018	Ccdc167	0.000181035	-0.118	SE
ENSMUSG00000005936	Kctd20	0.0492775	0.302	SE
ENSMUSG00000007570	Fance	0.000772195	0.34	SE
ENSMUSG00000007570	Fance	0.00311922	-0.525	SE
ENSMUSG00000025728	Pigq	1.47711e-05	0.163	SE
ENSMUSG00000091475	Cerox1	0.0386331	-0.184	SE
ENSMUSG00000051977	Prdm9	0.0137115	0.162	SE
ENSMUSG00000073468	Sft2d1	6.61314e-08	-0.84	SE
ENSMUSG00000073468	Sft2d1	0.000285643	0.648	SE
ENSMUSG00000025008	Tctn3	0.0360282	0.149	SE
ENSMUSG00000022892	App	0.000155014	0.382	SE
ENSMUSG00000022749	Tbc1d23	1.09422e-11	0.377	SE
ENSMUSG00000055447	Cd47	0.0176092	0.295	SE
ENSMUSG00000064061	Dzip3	0.000930787	0.464	SE
ENSMUSG00000022701	Ccdc191	0.00321762	-0.231	SE
ENSMUSG00000022838	Eaf2	0.00979578	0.547	SE
ENSMUSG00000022791	Tnk2	0.000213925	-0.471	SE
ENSMUSG00000014075	Tctex1d2	0.0391134	0.322	SE
ENSMUSG00000022533	Atp13a3	0.0314259	-0.154	SE
ENSMUSG00000033809	Alg3	0.0176006	0.266	SE
ENSMUSG00000000325	Arvcf	0.0453522	-0.249	SE
ENSMUSG00000022721	Trmt2a	0	0.662	SE
ENSMUSG00000022779	Top3b	0.000310302	0.372	SE
ENSMUSG00000022779	Top3b	0.00459492	0.305	SE
ENSMUSG00000022779	Top3b	0.000577833	-0.119	SE
ENSMUSG00000022504	Ciita	0.0125199	0.11	SE
ENSMUSG00000022515	Anks3	0.0120263	-0.113	SE
ENSMUSG00000022515	Anks3	0.032937	0.131	SE
ENSMUSG00000022515	Anks3	0.00673231	0.121	SE
ENSMUSG00000009575	Cbx5	9.27675e-09	-0.122	SE
ENSMUSG00000023007	Prpf40b	0.0188009	0.276	SE
ENSMUSG00000033075	Senp1	0.000250833	-0.23	SE
ENSMUSG00000022475	Hdac7	0.00516091	0.124	SE
ENSMUSG00000047888	Tnrc6b	0.00279634	-0.161	SE
ENSMUSG00000022420	Dnal4	0.0046537	0.353	SE
ENSMUSG00000075555	Gm10863	0.0198262	0.167	SE
ENSMUSG00000116138	C030006K11Rik	0.0189372	0.194	SE
ENSMUSG00000004187	Kifc2	0.0475994	0.201	SE
ENSMUSG00000022556	Hsf1	0	0.423	SE
ENSMUSG00000022558	Mroh1	0.00804571	0.101	SE
ENSMUSG00000022558	Mroh1	4.08855e-10	0.252	SE
ENSMUSG00000024436	Mrps18b	2.58271e-05	-0.106	SE
ENSMUSG00000038679	Trps1	0.00465993	0.478	SE
ENSMUSG00000022197	Pdzd2	0.0495496	0.164	SE
ENSMUSG00000022119	Rbm26	0.00219679	-0.23	SE
ENSMUSG00000022111	Uchl3	2.97673e-05	-0.135	SE
ENSMUSG00000052584	Serp2	0.00762662	-0.301	SE
ENSMUSG00000052584	Serp2	0.00207716	0.723	SE
ENSMUSG00000022106	Rcbtb2	0.018128	-0.197	SE
ENSMUSG00000030592	Ryr1	5.33023e-07	0.177	SE
ENSMUSG00000085399	Foxd2os	0.00122012	0.466	SE
ENSMUSG00000040751	Lat2	0.0127791	0.122	SE
ENSMUSG00000040751	Lat2	0.0119611	0.104	SE
ENSMUSG00000026987	Baz2b	0.0450501	-0.119	SE
ENSMUSG00000027297	Ltk	0.00186554	-0.271	SE
ENSMUSG00000027297	Ltk	1.47148e-07	-0.218	SE
ENSMUSG00000027297	Ltk	0.00166152	-0.194	SE
ENSMUSG00000019838	Slc16a10	0.00197446	-0.291	SE
ENSMUSG00000040899	Ccr6	0.00495579	-0.156	SE
ENSMUSG00000040899	Ccr6	0.00433842	0.191	SE
ENSMUSG00000040899	Ccr6	0.00411328	0.155	SE
ENSMUSG00000008435	Rdh13	0.00408311	0.306	SE
ENSMUSG00000022681	Ntan1	0.0367874	0.115	SE
ENSMUSG00000031575	Ash2l	0.0374154	0.408	SE
ENSMUSG00000050912	Tmem123	0.0252935	0.256	SE
ENSMUSG00000030282	Cmas	0.0325217	-0.115	SE
ENSMUSG00000073423	Zfp414	1.89303e-05	-0.464	SE
ENSMUSG00000030231	Plekha5	0.0351536	-0.153	SE
ENSMUSG00000027478	Dnmt3b	0.0144329	0.364	SE
ENSMUSG00000050241	Klre1	0.000196646	-0.795	SE
ENSMUSG00000001517	Foxm1	0.0364819	0.307	SE
ENSMUSG00000022849	Hspbap1	0.00341787	0.136	SE
ENSMUSG00000025085	Ablim1	0.0475182	-0.22	SE
ENSMUSG00000030314	Atg7	0.0233292	-0.217	SE
ENSMUSG00000030102	Itpr1	0.000974939	0.151	SE
ENSMUSG00000030067	Foxp1	0.0312601	-0.319	SE
ENSMUSG00000022199	Slc22a17	0.0107465	-0.395	SE
ENSMUSG00000022199	Slc22a17	0.0286968	-0.283	SE
ENSMUSG00000022199	Slc22a17	0.0119611	-0.715	SE
ENSMUSG00000022199	Slc22a17	0.000532476	-0.399	SE
ENSMUSG00000005893	Nr2c2	0.000496239	0.126	SE
ENSMUSG00000034164	Emid1	7.89709e-11	0.308	SE
ENSMUSG00000034164	Emid1	0.000101036	0.721	SE
ENSMUSG00000034164	Emid1	0.00901848	-0.133	SE
ENSMUSG00000030008	Pradc1	0.0207785	-0.137	SE
ENSMUSG00000007850	Hnrnph1	0	-0.279	SE
ENSMUSG00000052337	Immt	0.00911467	0.188	SE
ENSMUSG00000051113	Fam71e1	3.50864e-10	-0.947	SE
ENSMUSG00000042213	Zfand4	0.00673453	-0.5	SE
ENSMUSG00000032479	Map4	0.0461715	0.112	SE
ENSMUSG00000057691	Zfp746	4.68081e-12	0.282	SE
ENSMUSG00000000673	Haao	0	0.226	SE
ENSMUSG00000029860	Zyx	0.000196646	0.219	SE
ENSMUSG00000086370	Ftx	0.00148609	-0.375	SE
ENSMUSG00000086370	Ftx	0.0152013	0.111	SE
ENSMUSG00000086370	Ftx	0.00208006	0.187	SE
ENSMUSG00000086370	Ftx	0.00518407	0.134	SE
ENSMUSG00000086370	Ftx	0.000662571	0.197	SE
ENSMUSG00000038346	Zfp384	0.00636251	0.115	SE
ENSMUSG00000028078	Dclk2	2.78262e-05	0.21	SE
ENSMUSG00000052142	Rasal3	3.11017e-13	0.1	SE
ENSMUSG00000022131	Gpr180	0.0265794	0.226	SE
ENSMUSG00000097887	Gm26542	0.00123002	-0.767	SE
ENSMUSG00000028114	Mettl14	0.0178955	0.105	SE
ENSMUSG00000033439	Trmt13	0.000277013	0.224	SE
ENSMUSG00000029635	Cdk8	0.00696041	0.198	SE
ENSMUSG00000026034	Clk1	0.00496316	-0.139	SE
ENSMUSG00000047284	Neurl4	1.55835e-10	0.331	SE
ENSMUSG00000047284	Neurl4	1.60458e-06	0.497	SE
ENSMUSG00000064030	Pym1	0.0402729	0.26	SE
ENSMUSG00000000148	Brat1	0.0157194	-0.112	SE
ENSMUSG00000006675	P4htm	0.000122326	0.617	SE
ENSMUSG00000036948	Map11	0.000684225	0.169	SE
ENSMUSG00000015942	Gtf2ird2	1.83994e-07	-0.229	SE
ENSMUSG00000037344	Slc12a9	0.0155585	-0.105	SE
ENSMUSG00000025006	Sorbs1	0.00014731	-0.434	SE
ENSMUSG00000025006	Sorbs1	0.000730127	0.396	SE
ENSMUSG00000045482	Trrap	0.00166735	-0.698	SE
ENSMUSG00000029471	Camkk2	0.00216326	0.109	SE
ENSMUSG00000029470	P2rx4	0.000159193	0.148	SE
ENSMUSG00000028689	Ccdc163	0.0207785	-0.467	SE
ENSMUSG00000028689	Ccdc163	0.000847159	0.337	SE
ENSMUSG00000049411	Tmem241	0.0210652	-0.162	SE
ENSMUSG00000029516	Cit	0.00844632	0.46	SE
ENSMUSG00000002486	Tchp	0.000327922	0.187	SE
ENSMUSG00000032525	Nktr	0.0116587	0.154	SE
ENSMUSG00000116953	9030025P20Rik	0.0167722	-0.276	SE
ENSMUSG00000057230	Aak1	0.0498341	0.157	SE
ENSMUSG00000035266	Helq	0.0115915	0.248	SE
ENSMUSG00000046836	Brox	0.00195956	0.139	SE
ENSMUSG00000058388	Phtf1	0.03911	-0.106	SE
ENSMUSG00000037938	Chchd5	0.00279634	0.122	SE
ENSMUSG00000049606	Zfp644	0.02056	0.177	SE
ENSMUSG00000049606	Zfp644	0.0257888	0.266	SE
ENSMUSG00000049606	Zfp644	0.00958068	-0.207	SE
ENSMUSG00000049606	Zfp644	0.0220997	0.327	SE
ENSMUSG00000115756	Gm49519	1.4742e-05	0.886	SE
ENSMUSG00000006262	Mob1b	0.0444697	-0.217	SE
ENSMUSG00000025730	Rab40c	0.00664379	-0.119	SE
ENSMUSG00000053453	Thoc7	0.0273814	-0.755	SE
ENSMUSG00000061859	Patj	0.0274584	-0.174	SE
ENSMUSG00000026502	Desi2	0.00426245	0.123	SE
ENSMUSG00000029217	Tec	0.00442846	0.141	SE
ENSMUSG00000029208	Guf1	0.00448738	-0.105	SE
ENSMUSG00000045962	Wnk1	0.000108835	-0.217	SE
ENSMUSG00000029179	Zcchc4	0.0391134	-0.1	SE
ENSMUSG00000024055	Cyp4f13	5.36392e-07	0.532	SE
ENSMUSG00000020486	Septin4	0.0259762	0.121	SE
ENSMUSG00000045983	Eif4g1	0	0.21	SE
ENSMUSG00000045983	Eif4g1	3.06375e-06	0.145	SE
ENSMUSG00000036553	Sh3tc1	0.0318777	-0.172	SE
ENSMUSG00000036553	Sh3tc1	0.0316003	-0.109	SE
ENSMUSG00000045102	Poln	0.000238538	0.563	SE
ENSMUSG00000045102	Poln	3.42261e-07	0.787	SE
ENSMUSG00000056367	Actr3b	0.0415948	0.235	SE
ENSMUSG00000056367	Actr3b	0.00263909	0.278	SE
ENSMUSG00000020459	Mtif2	0.0138579	0.161	SE
ENSMUSG00000021552	Gkap1	0.000432498	0.345	SE
ENSMUSG00000039934	Gsap	0.00410603	0.403	SE
ENSMUSG00000058291	Zfp68	0.0197651	0.175	SE
ENSMUSG00000058291	Zfp68	0.000399434	0.213	SE
ENSMUSG00000058291	Zfp68	0.0277881	0.153	SE
ENSMUSG00000022808	Snx4	0.0142022	-0.106	SE
ENSMUSG00000040731	Eif4h	5.90464e-12	-0.292	SE
ENSMUSG00000078485	Plekhn1	0.0367874	0.119	SE
ENSMUSG00000023286	Ube2j2	0.000639716	-0.193	SE
ENSMUSG00000029062	Cdk11b	0.00113196	0.19	SE
ENSMUSG00000029050	Ski	0.0109815	0.174	SE
ENSMUSG00000074272	Ceacam1	0.000633103	0.206	SE
ENSMUSG00000067768	Xlr4b	0.00459492	-0.117	SE
ENSMUSG00000073139	Tmem185a	0.000217635	-0.132	SE
ENSMUSG00000025199	Chuk	3.87924e-08	0.197	SE
ENSMUSG00000078502	Gm13212	0.00622766	-0.138	SE
ENSMUSG00000032384	Csnk1g1	0.004447	0.231	SE
ENSMUSG00000046862	Pramef8	0.0236018	-0.375	SE
ENSMUSG00000035597	Prpf39	8.44831e-05	0.132	SE
ENSMUSG00000028923	Necap2	0.00253294	-0.16	SE
ENSMUSG00000028923	Necap2	0.00356362	-0.136	SE
ENSMUSG00000029823	Luc7l2	0.0288382	0.242	SE
ENSMUSG00000029823	Luc7l2	0.00590365	-0.215	SE
ENSMUSG00000005069	Pex5	0.000151957	-0.292	SE
ENSMUSG00000066037	Hnrnpr	0.0359381	-0.129	SE
ENSMUSG00000101191	Gm28809	0.0367874	-0.25	SE
ENSMUSG00000028898	Trnau1ap	0.0194529	-0.358	SE
ENSMUSG00000053730	Tmem39b	0.0129504	0.126	SE
ENSMUSG00000028797	Tmem234	0.0150148	0.116	SE
ENSMUSG00000040613	Apobec1	0.000954675	0.154	SE
ENSMUSG00000050212	Eva1b	0.00529409	0.2	SE
ENSMUSG00000110195	Pde2a	4.07985e-08	0.203	SE
ENSMUSG00000030304	Ergic2	0.0402729	0.457	SE
ENSMUSG00000017747	Ghdc	0.000100599	0.162	SE
ENSMUSG00000032897	Nfyc	0.00177216	-0.131	SE
ENSMUSG00000015377	Dennd6b	0.0138021	0.256	SE
ENSMUSG00000015377	Dennd6b	1.4576e-05	0.172	SE
ENSMUSG00000025217	Btrc	0.0111564	-0.136	SE
ENSMUSG00000025217	Btrc	0.00699844	-0.118	SE
ENSMUSG00000029505	Ep400	6.88427e-06	0.162	SE
ENSMUSG00000029505	Ep400	2.10589e-06	0.118	SE
ENSMUSG00000028538	St3gal3	0.0152402	0.247	SE
ENSMUSG00000030760	Acer3	0.00119892	0.373	SE
ENSMUSG00000003452	Bicd1	0.00545427	-0.697	SE
ENSMUSG00000072653	Zfp783	0.0117482	0.286	SE
ENSMUSG00000028573	Fggy	0.00054646	0.526	SE
ENSMUSG00000028863	Meaf6	0.000125183	0.365	SE
ENSMUSG00000025486	Sirt3	0.0174388	0.154	SE
ENSMUSG00000052407	Ccdc171	0.00673231	0.21	SE
ENSMUSG00000038544	Inip	0.00263445	0.177	SE
ENSMUSG00000028621	Cyb5rl	0.0248209	0.258	SE
ENSMUSG00000028621	Cyb5rl	0.00267604	0.4	SE
ENSMUSG00000004446	Bid	0.0324936	0.5	SE
ENSMUSG00000002781	Tmem143	0.00878222	-0.209	SE
ENSMUSG00000031629	Cenpu	0.00863783	0.511	SE
ENSMUSG00000037536	Fbxo34	0.0222826	0.103	SE
ENSMUSG00000037536	Fbxo34	0.00339228	0.282	SE
ENSMUSG00000037536	Fbxo34	1.08565e-07	1	SE
ENSMUSG00000029705	Cux1	0.00037889	0.245	SE
ENSMUSG00000029655	N4bp2l2	0.00123845	0.594	SE
ENSMUSG00000029655	N4bp2l2	0.000285643	0.124	SE
ENSMUSG00000040842	Szrd1	0.0349859	0.106	SE
ENSMUSG00000022020	Naa16	0.00775511	0.275	SE
ENSMUSG00000041058	Wwp1	0.0341116	0.205	SE
ENSMUSG00000031987	Egln1	0.000524746	0.11	SE
ENSMUSG00000018761	Mpdu1	2.29866e-10	0.252	SE
ENSMUSG00000018761	Mpdu1	4.88833e-11	0.398	SE
ENSMUSG00000027371	Fahd2a	0.00208006	-0.266	SE
ENSMUSG00000022089	Bin3	0.0152791	0.292	SE
ENSMUSG00000097354	2310001H17Rik	0.012428	-0.191	SE
ENSMUSG00000027201	Myef2	0.0296432	-0.151	SE
ENSMUSG00000045594	Glb1	0.0466775	0.103	SE
ENSMUSG00000059436	Max	7.39122e-11	0.132	SE
ENSMUSG00000058318	Phf21a	0.000127191	-0.392	SE
ENSMUSG00000058318	Phf21a	0.000238434	-0.386	SE
ENSMUSG00000026930	Gpsm1	0.00368258	-0.185	SE
ENSMUSG00000039701	Usp53	0.015689	-0.108	SE
ENSMUSG00000059013	Sh2d3c	6.95375e-05	0.794	SE
ENSMUSG00000047617	Paxx	0.00161371	-0.615	SE
ENSMUSG00000053333	Dis3l2	0.00356905	0.407	SE
ENSMUSG00000078700	D030028A08Rik	0.000645797	0.547	SE
ENSMUSG00000036792	Mbd5	0.0402146	0.256	SE
ENSMUSG00000023764	Sfi1	3.91207e-07	0.121	SE
ENSMUSG00000023764	Sfi1	1.1693e-07	0.15	SE
ENSMUSG00000023764	Sfi1	6.87234e-07	0.181	SE
ENSMUSG00000023764	Sfi1	0.00442846	-0.147	SE
ENSMUSG00000041215	Yeats2	0.00664379	-0.152	SE
ENSMUSG00000045098	Kmt5b	0.0324936	0.196	SE
ENSMUSG00000045098	Kmt5b	0.0164315	0.139	SE
ENSMUSG00000002409	Dyrk1b	0.00585731	0.107	SE
ENSMUSG00000027680	Fxr1	0.00030067	0.167	SE
ENSMUSG00000039263	Npepl1	0.0352269	-0.203	SE
ENSMUSG00000056602	Fry	0.027883	0.144	SE
ENSMUSG00000039826	Trub2	5.40462e-05	0.269	SE
ENSMUSG00000026806	Ddx31	2.15315e-07	-0.382	SE
ENSMUSG00000035666	Gtf3c4	0.00019086	0.159	SE
ENSMUSG00000028073	Pear1	0	0.487	SE
ENSMUSG00000032615	Nt5m	1.66489e-05	0.221	SE
ENSMUSG00000036281	Snapc4	1.62225e-07	-0.157	SE
ENSMUSG00000026927	Entr1	0.000454405	0.109	SE
ENSMUSG00000026927	Entr1	0.000399791	0.116	SE
ENSMUSG00000027287	Snap23	0.0493692	-0.209	SE
ENSMUSG00000027593	Raly	0.000165423	0.144	SE
ENSMUSG00000042626	Shc1	3.91538e-06	-0.161	SE
ENSMUSG00000030374	Strn4	0.000128053	-0.164	SE
ENSMUSG00000030374	Strn4	0.000164057	-0.126	SE
ENSMUSG00000064289	Tank	0.0200169	0.129	SE
ENSMUSG00000039367	Sec24c	0.000820616	-0.521	SE
ENSMUSG00000042508	Dmtf1	0.00880882	0.115	SE
ENSMUSG00000039985	Sinhcaf	0.0461492	-0.399	SE
ENSMUSG00000058979	Hdhd5	0.00508703	0.235	SE
ENSMUSG00000040407	Akap9	0.00574565	-0.151	SE
ENSMUSG00000056342	Usp34	0.0263745	0.163	SE
ENSMUSG00000017754	Pltp	0.00371784	-0.111	SE
ENSMUSG00000002885	Adgre5	0.000966584	0.318	SE
ENSMUSG00000002885	Adgre5	1.00287e-05	0.126	SE
ENSMUSG00000002885	Adgre5	0.00145512	0.156	SE
ENSMUSG00000026623	Lpgat1	0.028482	-0.116	SE
ENSMUSG00000021000	Mia2	0.00191933	0.187	SE
ENSMUSG00000024845	Tmem134	0.0132099	0.121	SE
ENSMUSG00000002413	Braf	0.0362017	-0.147	SE
ENSMUSG00000021196	Pfkp	0.000292941	0.797	SE
ENSMUSG00000017195	Zpbp2	0.011534	-0.168	SE
ENSMUSG00000093979	Gm2237	0.0249922	0.578	SE
ENSMUSG00000035642	Aamdc	0.0416596	-0.23	SE
ENSMUSG00000044098	Rsbn1	0.00508482	0.103	SE
ENSMUSG00000000340	Dbt	0.0374154	0.123	SE
ENSMUSG00000026675	Hsd17b7	0.0277921	-0.293	SE
ENSMUSG00000015452	Ager	0.0295924	0.213	SE
ENSMUSG00000029034	Ints11	0.00557589	0.138	SE
ENSMUSG00000026571	Dcaf6	0.0303992	-0.22	SE
ENSMUSG00000040848	Sft2d2	1.281e-06	-0.167	SE
ENSMUSG00000023495	Pcbp4	0.0385193	0.11	SE
ENSMUSG00000040225	Prrc2c	0.00547149	-0.171	SE
ENSMUSG00000006281	Tep1	0.0413112	-0.129	SE
ENSMUSG00000039262	Prrc2b	0.000500048	-0.138	SE
ENSMUSG00000039262	Prrc2b	0.00123417	-0.175	SE
ENSMUSG00000058883	Zfp708	0.0171444	0.244	SE
ENSMUSG00000090394	4930523C07Rik	0.0170287	-0.327	SE
ENSMUSG00000090394	4930523C07Rik	0.0280439	0.13	SE
ENSMUSG00000026594	Ralgps2	1.69219e-12	0.149	SE
ENSMUSG00000078945	Naip2	0.0203423	0.22	SE
ENSMUSG00000057132	Rpgrip1	0.0119773	0.353	SE
ENSMUSG00000057132	Rpgrip1	0.0440709	0.349	SE
ENSMUSG00000037148	Arhgap10	5.85421e-05	0.462	SE
ENSMUSG00000026313	Hdac4	0.00705477	-0.107	SE
ENSMUSG00000041420	Meis3	0.0323263	-0.164	SE
ENSMUSG00000029729	Zkscan1	0.00705477	0.267	SE
ENSMUSG00000009995	Taz	0.000964474	-0.207	SE
ENSMUSG00000054715	Zscan22	0.0441441	0.253	SE
ENSMUSG00000030316	Tamm41	0.0134288	0.133	SE
ENSMUSG00000111497	Gm38431	0	0.13	SE
ENSMUSG00000024561	Mbd1	0.0402099	0.115	SE
ENSMUSG00000055897	Ppp4r1l-ps	0.00583796	0.131	SE
ENSMUSG00000043065	Spice1	0.00293791	-0.168	SE
ENSMUSG00000025144	Cenpx	5.69096e-13	0.275	SE
ENSMUSG00000025144	Cenpx	3.1268e-07	-0.183	SE
ENSMUSG00000002319	Ipo4	0.00114428	0.11	SE
ENSMUSG00000027215	Cd82	5.99023e-08	0.151	SE
ENSMUSG00000035683	Melk	0.0125324	0.434	SE
ENSMUSG00000071669	Snx29	0.0112885	-0.171	SE
ENSMUSG00000037098	Rab11fip3	0.0138579	0.167	SE
ENSMUSG00000037098	Rab11fip3	0.0391471	0.194	SE
ENSMUSG00000090093	Gm14399	3.07652e-08	-1	SE
ENSMUSG00000026333	Gin1	0.0498198	0.157	SE
ENSMUSG00000026333	Gin1	0.0335279	0.242	SE
ENSMUSG00000026333	Gin1	0.0391313	0.222	SE
ENSMUSG00000006728	Cdk4	2.49761e-07	0.1	SE
ENSMUSG00000034442	Trmt5	0.0119611	-0.11	SE
ENSMUSG00000089832	Shkbp1	4.24222e-07	0.114	SE
ENSMUSG00000089832	Shkbp1	6.51895e-07	0.292	SE
ENSMUSG00000035325	Sec31a	0.0138579	-0.285	SE
ENSMUSG00000044783	Hjurp	0.000355561	0.105	SE
ENSMUSG00000020409	Slu7	0.0450783	0.145	SE
ENSMUSG00000026027	Stradb	0.00539521	-0.162	SE
ENSMUSG00000026098	Pms1	0.0214559	0.242	SE
ENSMUSG00000058997	Vwa8	0.0159459	0.105	SE
ENSMUSG00000017686	Rhot1	0.000126005	-0.219	SE
ENSMUSG00000017686	Rhot1	0.000633103	0.339	SE
ENSMUSG00000004233	Wars2	5.93882e-05	0.147	SE
ENSMUSG00000048439	Nupl2	0.0133736	-0.223	SE
ENSMUSG00000044465	Fam160a2	0.00319566	0.17	SE
ENSMUSG00000044465	Fam160a2	0.0022351	0.147	SE
ENSMUSG00000057101	Zfp180	0.0371727	0.129	SE
ENSMUSG00000034863	Ano8	0.00173152	0.158	SE
ENSMUSG00000032855	Pkd1	0.00037889	0.388	SE
ENSMUSG00000061981	Flot2	0.012428	-0.129	SE
ENSMUSG00000061981	Flot2	0.044329	-0.341	SE
ENSMUSG00000002010	Idh3g	4.80149e-05	0.134	SE
ENSMUSG00000024350	Dnajc18	0.02537	0.271	SE
ENSMUSG00000024350	Dnajc18	0.00330785	0.181	SE
ENSMUSG00000029924	Slc37a3	0.0317616	-0.165	SE
ENSMUSG00000029924	Slc37a3	0.00165736	0.231	SE
ENSMUSG00000034312	Iqsec1	0.0149025	-0.119	SE
ENSMUSG00000040701	Ap1g2	4.77231e-08	0.284	SE
ENSMUSG00000040701	Ap1g2	3.87924e-08	0.113	SE
ENSMUSG00000057469	E2f6	0.0236698	-0.336	SE
ENSMUSG00000020464	Pnpt1	0.0182983	-0.115	SE
ENSMUSG00000030979	Uros	0.0270829	0.159	SE
ENSMUSG00000046667	Rbm12b1	0.0211773	0.222	SE
ENSMUSG00000032577	Mapkapk3	0.000662571	0.112	SE
ENSMUSG00000014668	Chfr	2.45261e-05	0.109	SE
ENSMUSG00000014668	Chfr	0.000575241	0.356	SE
ENSMUSG00000027806	Tsc22d2	0.012428	-0.54	SE
ENSMUSG00000086629	2810403D21Rik	0.00227069	0.439	SE
ENSMUSG00000036833	Pnpla7	0.0033232	-0.292	SE
ENSMUSG00000036833	Pnpla7	0.000399434	-0.147	SE
ENSMUSG00000026767	Mindy3	0.0302088	-0.15	SE
ENSMUSG00000026767	Mindy3	0.000379958	0.494	SE
ENSMUSG00000026767	Mindy3	0.000336168	0.317	SE
ENSMUSG00000026203	Dnajb2	0.00121799	0.12	SE
ENSMUSG00000026172	Bcs1l	0.0149025	0.135	SE
ENSMUSG00000015790	Surf1	1.28596e-05	0.247	SE
ENSMUSG00000026305	Lrrfip1	0.0158711	0.211	SE
ENSMUSG00000025817	Nudt5	0.00134644	0.104	SE
ENSMUSG00000033257	Ttll4	0.035186	0.126	SE
ENSMUSG00000101904	Gm29427	0.0482748	0.131	SE
ENSMUSG00000031583	Wrn	0.0263415	-0.117	SE
ENSMUSG00000026773	Pfkfb3	0.0175386	-0.355	SE
ENSMUSG00000043467	Zbtb37	0.002165	0.134	SE
ENSMUSG00000026404	Ddx59	0.00108947	0.152	SE
ENSMUSG00000022564	Grina	1.25326e-05	-0.196	SE
ENSMUSG00000025766	D3Ertd751e	0.0350787	-0.392	SE
ENSMUSG00000025766	D3Ertd751e	0.000819456	-0.52	SE
ENSMUSG00000036555	Iqce	0.0133439	0.219	SE
ENSMUSG00000042323	Pbrm1	0.0200184	-0.19	SE
ENSMUSG00000026000	Lancl1	0.000213439	0.169	SE
ENSMUSG00000039137	Whrn	0.0322919	0.274	SE
ENSMUSG00000039137	Whrn	0.00160374	0.461	SE
ENSMUSG00000110697	Gm31718	0.000277013	-0.69	SE
ENSMUSG00000110697	Gm31718	0.000500258	-0.71	SE
ENSMUSG00000017652	Cd40	2.87813e-05	0.232	SE
ENSMUSG00000017652	Cd40	2.77136e-05	0.161	SE
ENSMUSG00000017652	Cd40	2.7057e-06	0.171	SE
ENSMUSG00000035126	Wdr78	2.07778e-06	0.883	SE
ENSMUSG00000110105	Gm45844	0.00260142	-0.487	SE
ENSMUSG00000037270	4932438A13Rik	0.0450783	-0.138	SE
ENSMUSG00000027639	Samhd1	1.83994e-07	-0.145	SE
ENSMUSG00000062761	Zfp512	0.0356666	0.245	SE
ENSMUSG00000039206	Daglb	0.00622155	-0.192	SE
ENSMUSG00000028759	Hp1bp3	0.000645797	0.102	SE
ENSMUSG00000038876	Rnf146	0.0141787	-0.223	SE
ENSMUSG00000061689	Dlgap4	0.0089589	0.443	SE
ENSMUSG00000026200	Glb1l	0.0102112	0.273	SE
ENSMUSG00000026200	Glb1l	0.00217569	-0.363	SE
ENSMUSG00000026200	Glb1l	0.0261419	0.419	SE
ENSMUSG00000032997	Chpf	0.0302748	0.534	SE
ENSMUSG00000028455	Stoml2	0.000435763	0.21	SE
ENSMUSG00000020528	Prpsap2	1.7711e-06	-0.111	SE
ENSMUSG00000030881	Arfip2	7.64495e-05	0.173	SE
ENSMUSG00000020454	Eif4enif1	0.0362567	-0.165	SE
ENSMUSG00000039254	Pomt1	0.00248939	-0.155	SE
ENSMUSG00000000386	Mx1	0.0032307	-0.238	SE
ENSMUSG00000030365	Clec2i	0.000730127	0.512	SE
ENSMUSG00000044709	Gemin7	0.0222071	-0.23	SE
ENSMUSG00000060012	Kif13b	0.0261419	0.187	SE
ENSMUSG00000047804	Akap10	0.00564196	0.322	SE
ENSMUSG00000089844	A530032D15Rik	0.017011	0.219	SE
ENSMUSG00000030921	Trim30a	9.97299e-11	0.347	SE
ENSMUSG00000035284	Vps13c	0.015689	0.156	SE
ENSMUSG00000056055	Sag	0.03676	0.304	SE
ENSMUSG00000059834	Sclt1	0.00200855	0.151	SE
ENSMUSG00000042548	Asxl1	9.3914e-07	0.401	SE
ENSMUSG00000048251	Bcl11b	7.57032e-06	0.859	SE
ENSMUSG00000034438	Gbp8	0.00108545	-0.294	SE
ENSMUSG00000031153	Gripap1	0.00341787	0.193	SE
ENSMUSG00000031153	Gripap1	4.20808e-09	0.102	SE
ENSMUSG00000024691	Fam111a	0.00583796	0.151	SE
ENSMUSG00000073557	Ppp1r12b	0.00379182	-0.22	SE
ENSMUSG00000045576	St7l	0.0402146	0.1	SE
ENSMUSG00000032712	Resf1	0.000209259	0.256	SE
ENSMUSG00000032712	Resf1	0.0134288	0.25	SE
ENSMUSG00000022996	Wnt10b	0.00973211	0.449	SE
ENSMUSG00000006276	Eps15l1	0.0473284	0.174	SE
ENSMUSG00000117905	Gm50230	0.00408511	-0.101	SE
ENSMUSG00000030083	Abtb1	5.34272e-10	0.187	SE
ENSMUSG00000030083	Abtb1	9.12267e-08	0.372	SE
ENSMUSG00000043323	Fbrsl1	0.00663698	0.216	SE
ENSMUSG00000043323	Fbrsl1	0.00051531	-0.207	SE
ENSMUSG00000043323	Fbrsl1	0.0203278	-0.105	SE
ENSMUSG00000043323	Fbrsl1	0.000100599	-0.112	SE
ENSMUSG00000022466	Rpap3	0.0014838	0.157	SE
ENSMUSG00000059772	Slx1b	0.000315584	0.387	SE
ENSMUSG00000023072	Cep89	0.0206903	0.189	SE
ENSMUSG00000026656	Fcgr2b	0	0.169	SE
ENSMUSG00000026656	Fcgr2b	1.1702e-11	0.297	SE
ENSMUSG00000026427	Eif2d	1.642e-06	-0.135	SE
ENSMUSG00000037533	Rapgef6	0.00705477	0.115	SE
ENSMUSG00000027014	Cwc22	0.0151562	-0.213	SE
ENSMUSG00000020448	Rnf185	7.99163e-05	-0.716	SE
ENSMUSG00000025759	Mfsd8	2.73874e-07	-0.508	SE
ENSMUSG00000034903	Cobll1	0.00827575	-0.135	SE
ENSMUSG00000040687	Madd	0.0418872	0.131	SE
ENSMUSG00000041477	Dcp1b	0.00186355	0.101	SE
ENSMUSG00000034171	Faah	9.62227e-05	0.193	SE
ENSMUSG00000026860	Sh3glb2	3.91538e-06	0.102	SE
ENSMUSG00000057133	Chd6	0.00583699	0.137	SE
ENSMUSG00000033021	Gmppa	0.00789983	-0.22	SE
ENSMUSG00000028273	Pdlim5	0.0170066	-0.248	SE
ENSMUSG00000024498	Tcerg1	0.000665005	0.21	SE
ENSMUSG00000022553	Maf1	4.24222e-07	0.1	SE
ENSMUSG00000028842	Ago3	0.00996265	0.387	SE
ENSMUSG00000040599	Mis12	2.77136e-05	-0.169	SE
ENSMUSG00000028687	Mutyh	0.0264322	0.121	SE
ENSMUSG00000042766	Trim46	4.80149e-05	-0.759	SE
ENSMUSG00000017760	Ctsa	1.27369e-13	0.124	SE
ENSMUSG00000017760	Ctsa	6.12963e-13	0.108	SE
ENSMUSG00000017760	Ctsa	4.75511e-13	0.101	SE
ENSMUSG00000044906	4930503L19Rik	0.000615876	0.391	SE
ENSMUSG00000044906	4930503L19Rik	0.00225357	0.28	SE
ENSMUSG00000117286	Gm1043	0.025296	-0.133	SE
ENSMUSG00000026456	Cyb5r1	0.0403086	-0.11	SE
ENSMUSG00000021809	Nudt13	9.81108e-05	-0.391	SE
ENSMUSG00000021809	Nudt13	0.00577253	0.185	SE
ENSMUSG00000021809	Nudt13	0.00257656	0.123	SE
ENSMUSG00000021809	Nudt13	0.000516105	0.234	SE
ENSMUSG00000046753	Ccdc66	1.66979e-06	1	SE
ENSMUSG00000029810	Tmem176b	0.004447	0.471	SE
ENSMUSG00000027506	Tpd52	0.020618	-0.5	SE
ENSMUSG00000033931	Rbm34	0.0125199	0.467	SE
ENSMUSG00000046442	Ppm1e	0.00169821	0.322	SE
ENSMUSG00000102644	Thap6	0.0391471	0.5	SE
ENSMUSG00000102644	Thap6	0.0080612	0.54	SE
ENSMUSG00000040061	Plcb2	3.10784e-08	0.258	SE
ENSMUSG00000027331	Knstrn	0.000228525	0.14	SE
ENSMUSG00000033852	Gm28042	0.00463332	0.129	SE
ENSMUSG00000005501	Usp40	0.0473548	-0.151	SE
ENSMUSG00000005501	Usp40	0.0343049	0.344	SE
ENSMUSG00000005501	Usp40	0.0391162	-0.147	SE
ENSMUSG00000031262	Cenpi	0.0126987	-0.613	SE
ENSMUSG00000024187	Fam234a	0.0182983	0.133	SE
ENSMUSG00000050619	Zscan29	0.00149533	0.24	SE
ENSMUSG00000034800	Zfp661	0.00208006	-0.385	SE
ENSMUSG00000018401	Mtmr4	1.88316e-06	0.101	SE
ENSMUSG00000015702	Anxa9	0.00629239	0.457	SE
ENSMUSG00000033862	Cdk10	5.99023e-08	0.259	SE
ENSMUSG00000033249	Hsf4	7.94032e-05	0.653	SE
ENSMUSG00000027222	Pex16	1.06674e-08	0.238	SE
ENSMUSG00000021905	Dph3	0.0432222	0.196	SE
ENSMUSG00000098789	Jmjd7	0.00408511	0.144	SE
ENSMUSG00000028826	Maco1	0.0385774	-0.142	SE
ENSMUSG00000032966	Fkbp1a	0.0392448	-0.443	SE
ENSMUSG00000000826	Dnajc5	1.06328e-06	0.191	SE
ENSMUSG00000046897	Zfp740	0.0216919	0.141	SE
ENSMUSG00000024830	Rps6kb2	0.00011778	0.149	SE
ENSMUSG00000024830	Rps6kb2	0.00518407	-0.141	SE
ENSMUSG00000024830	Rps6kb2	1.32482e-06	0.112	SE
ENSMUSG00000026074	Map4k4	0.042111	-0.225	SE
ENSMUSG00000021432	Slc35b3	1.06489e-06	-0.393	SE
ENSMUSG00000005102	Eif2ak4	0.0148396	0.136	SE
ENSMUSG00000036501	Fam13b	0.0160377	0.267	SE
ENSMUSG00000035401	Emsy	0.000730127	0.399	SE
ENSMUSG00000025280	Polr3a	3.27551e-05	0.205	SE
ENSMUSG00000028104	Polr3gl	1.34134e-05	-0.114	SE
ENSMUSG00000038838	Vars2	0.00010367	0.213	SE
ENSMUSG00000038506	Dcun1d2	0.0170657	0.218	SE
ENSMUSG00000027522	Stx16	4.20808e-09	0.207	SE
ENSMUSG00000044827	Tlr1	9.22087e-09	0.272	SE
ENSMUSG00000044827	Tlr1	8.79718e-07	0.176	SE
ENSMUSG00000078870	Gm14410	0.0349859	0.242	SE
ENSMUSG00000039055	Eme1	0.0471531	-0.322	SE
ENSMUSG00000029629	Phf14	0.0450783	0.309	SE
ENSMUSG00000029629	Phf14	0.0478513	0.384	SE
ENSMUSG00000039069	Mtg2	0.00387953	-0.105	SE
ENSMUSG00000038990	Cables2	0.00141374	-0.144	SE
ENSMUSG00000096916	Zfp850	0.0184272	0.211	SE
ENSMUSG00000055805	Fmnl1	0	0.126	SE
ENSMUSG00000040374	Pex2	3.2097e-12	0.341	SE
ENSMUSG00000040374	Pex2	0.0182983	0.261	SE
ENSMUSG00000033728	Lrrc14	0.000151957	0.153	SE
ENSMUSG00000033728	Lrrc14	0.00338359	-0.221	SE
ENSMUSG00000069094	Pde7a	0.000163019	-0.107	SE
ENSMUSG00000035620	Ric8b	0.0440187	0.268	SE
ENSMUSG00000031969	Acad8	0.0317616	0.363	SE
ENSMUSG00000019088	Dnase1l1	0.0249343	-0.396	SE
ENSMUSG00000039844	Rapgef1	0.0207785	0.138	SE
ENSMUSG00000045411	2410002F23Rik	0.000306504	0.106	SE
ENSMUSG00000045411	2410002F23Rik	1.51123e-10	0.252	SE
ENSMUSG00000045411	2410002F23Rik	0.000220253	0.123	SE
ENSMUSG00000045411	2410002F23Rik	3.76247e-09	0.287	SE
ENSMUSG00000045411	2410002F23Rik	0.00610723	0.466	SE
ENSMUSG00000063364	3300002I08Rik	0.0360551	0.19	SE
ENSMUSG00000042790	Rnf214	0.0196517	0.256	SE
ENSMUSG00000070732	Rbm44	0.001388	0.665	SE
ENSMUSG00000051727	Kctd14	0.00108279	0.18	SE
ENSMUSG00000051727	Kctd14	0.00109995	0.119	SE
ENSMUSG00000042606	Hirip3	0.00205251	0.181	SE
ENSMUSG00000045975	C2cd2	0.0295061	-0.365	SE
ENSMUSG00000045975	C2cd2	0.0206584	-0.244	SE
ENSMUSG00000033386	Frrs1	0.000406837	0.4	SE
ENSMUSG00000032258	Lca5	1.83346e-07	1	SE
ENSMUSG00000019961	Tmpo	0	0.654	SE
ENSMUSG00000040297	Suco	0.0201507	0.254	SE
ENSMUSG00000030276	Ttll3	0.00151865	-0.266	SE
ENSMUSG00000028086	Fbxw7	0.0113695	-0.127	SE
ENSMUSG00000028086	Fbxw7	0.0114867	-0.117	SE
ENSMUSG00000041977	Arhgef11	0.0114292	0.261	SE
ENSMUSG00000001419	Mef2d	0.00738441	-0.316	SE
ENSMUSG00000042138	Msantd2	0.049287	-0.254	SE
ENSMUSG00000042351	Grap2	0.00184817	0.413	SE
ENSMUSG00000037337	Map4k1	0.0453522	0.152	SE
ENSMUSG00000033819	Ppp1r16a	0.0239879	0.136	SE
ENSMUSG00000026778	Prkcq	0.0109048	0.283	SE
ENSMUSG00000054520	Sh3bp2	0.00390841	0.108	SE
ENSMUSG00000024317	Rnf138	0.00507454	0.128	SE
ENSMUSG00000064215	Ifi27	4.44814e-08	0.354	SE
ENSMUSG00000049659	Aftph	0.0100091	-0.153	SE
ENSMUSG00000023971	Rrp36	2.20223e-05	0.21	SE
ENSMUSG00000038861	Pi4kb	4.76054e-05	0.567	SE
ENSMUSG00000038861	Pi4kb	1.25629e-05	0.137	SE
ENSMUSG00000039285	Azi2	0.00604281	0.107	SE
ENSMUSG00000028107	Tars2	0.00146891	0.185	SE
ENSMUSG00000020271	Fbxw11	0.0253832	0.212	SE
ENSMUSG00000020271	Fbxw11	0.0496783	-0.307	SE
ENSMUSG00000028521	Slc35d1	0.0349859	0.296	SE
ENSMUSG00000058046	4933430I17Rik	0.023101	0.203	SE
ENSMUSG00000034949	Zfr2	0.00495579	0.543	SE
ENSMUSG00000028948	Nol9	0.0120783	-0.111	SE
ENSMUSG00000020792	Exoc7	3.91538e-06	-0.173	SE
ENSMUSG00000075467	Dnlz	1.99663e-09	0.313	SE
ENSMUSG00000029022	Miip	1.84914e-05	0.283	SE
ENSMUSG00000039210	Gpatch2	0.0375287	0.233	SE
ENSMUSG00000032410	Xrn1	0.015464	-0.109	SE
ENSMUSG00000057596	Trim30d	0.00159577	0.152	SE
ENSMUSG00000057596	Trim30d	0.035463	0.13	SE
ENSMUSG00000024831	Ighmbp2	0.0494526	-0.12	SE
ENSMUSG00000006638	Abhd1	0.00965902	-0.141	SE
ENSMUSG00000032333	Stoml1	0.0035757	0.186	SE
ENSMUSG00000009112	Bcl2l13	0.00206902	0.196	SE
ENSMUSG00000019951	Uhrf1bp1l	0.00495579	-0.112	SE
ENSMUSG00000069114	Zbtb10	0.00438274	0.197	SE
ENSMUSG00000035621	Midn	0	0.239	SE
ENSMUSG00000040390	Map3k10	0.0216919	-0.333	SE
ENSMUSG00000002147	Stat6	0.0230812	-0.5	SE
ENSMUSG00000030922	Lyrm1	0.00208006	-0.726	SE
ENSMUSG00000023330	Dtwd1	0.0236461	0.121	SE
ENSMUSG00000002602	Axl	0.0244923	-0.676	SE
ENSMUSG00000021276	Cinp	0.0158207	-0.1	SE
ENSMUSG00000034157	Cipc	0.0259928	-0.289	SE
ENSMUSG00000059475	Zfp426	0.0375416	-0.127	SE
ENSMUSG00000059475	Zfp426	0.0198782	-0.221	SE
ENSMUSG00000066571	4931406P16Rik	0.0115702	0.393	SE
ENSMUSG00000020634	Ubxn2a	0.0465844	0.103	SE
ENSMUSG00000070003	Ssbp4	0.000640495	0.324	SE
ENSMUSG00000038206	Fbxo8	0.00979578	-0.133	SE
ENSMUSG00000074165	Zfp788	4.18638e-07	0.626	SE
ENSMUSG00000074165	Zfp788	5.75185e-06	0.559	SE
ENSMUSG00000030468	Siglecg	0.000942749	0.194	SE
ENSMUSG00000018995	Nars2	0.012428	-0.148	SE
ENSMUSG00000002963	Pnkp	4.25528e-13	0.648	SE
ENSMUSG00000002963	Pnkp	0	0.2	SE
ENSMUSG00000110206	Flt3l	0.00804571	-0.283	SE
ENSMUSG00000110206	Flt3l	0.00921429	-0.334	SE
ENSMUSG00000020821	Kif1c	6.35839e-06	0.253	SE
ENSMUSG00000020821	Kif1c	2.5932e-06	0.305	SE
ENSMUSG00000020821	Kif1c	3.11718e-06	0.319	SE
ENSMUSG00000050565	Tor1aip2	0.0253421	0.265	SE
ENSMUSG00000030839	Sergef	0.000110445	0.167	SE
ENSMUSG00000026307	Scly	0.021675	-0.109	SE
ENSMUSG00000030451	Herc2	1.34134e-05	0.247	SE
ENSMUSG00000002458	Rgs19	1.31464e-05	0.114	SE
ENSMUSG00000030509	Asb7	0.0358352	0.33	SE
ENSMUSG00000000915	Hip1r	2.31329e-08	0.169	SE
ENSMUSG00000027829	Ccnl1	0.00960659	0.14	SE
ENSMUSG00000027829	Ccnl1	0.000110445	0.19	SE
ENSMUSG00000024050	Wiz	0.0391471	-0.139	SE
ENSMUSG00000024050	Wiz	0.0173524	0.104	SE
ENSMUSG00000039176	Polg	1.13011e-07	0.267	SE
ENSMUSG00000030528	Blm	0.0299325	0.159	SE
ENSMUSG00000039577	Nphp4	0.00341787	0.5	SE
ENSMUSG00000039577	Nphp4	0.0349071	0.5	SE
ENSMUSG00000021392	Nol8	0.0107754	-0.101	SE
ENSMUSG00000035713	Usp35	0.0120469	0.195	SE
ENSMUSG00000035713	Usp35	0.0372505	0.188	SE
ENSMUSG00000022708	Zbtb20	0.0252999	0.474	SE
ENSMUSG00000022708	Zbtb20	0.00541974	-0.653	SE
ENSMUSG00000022708	Zbtb20	0.0140839	0.396	SE
ENSMUSG00000025162	Csnk1d	0	0.338	SE
ENSMUSG00000018909	Arrb1	0.0214317	0.101	SE
ENSMUSG00000032812	Arap1	0	0.303	SE
ENSMUSG00000030990	Pgap2	0.0247464	-0.319	SE
ENSMUSG00000030990	Pgap2	0.0268539	-0.302	SE
ENSMUSG00000031090	Nadsyn1	0.00586915	0.174	SE
ENSMUSG00000031090	Nadsyn1	0.0264322	0.269	SE
ENSMUSG00000087174	5530601H04Rik	0.0134288	0.44	SE
ENSMUSG00000066258	Trim12a	4.19212e-06	-0.159	SE
ENSMUSG00000110234	Gm45799	0.000233376	-0.557	SE
ENSMUSG00000078606	Gm4070	0.0134952	0.164	SE
ENSMUSG00000045868	Gvin1	0.0208486	0.568	SE
ENSMUSG00000030660	Pik3c2a	0.00725627	0.121	SE
ENSMUSG00000030660	Pik3c2a	0.000730127	-0.324	SE
ENSMUSG00000108980	Gm45155	0.000250507	0.718	SE
ENSMUSG00000057193	Slc44a2	9.65006e-10	-0.117	SE
ENSMUSG00000068758	Il3ra	0.0115702	-0.173	SE
ENSMUSG00000075229	Ccdc58	0.00775565	-0.14	SE
ENSMUSG00000030766	Arhgap17	1.08398e-06	-0.203	SE
ENSMUSG00000030766	Arhgap17	0.0170721	-0.158	SE
ENSMUSG00000030741	Spns1	0.0088429	-0.236	SE
ENSMUSG00000030733	Sh2b1	2.27073e-08	0.127	SE
ENSMUSG00000032637	Atxn2l	0.0261979	0.225	SE
ENSMUSG00000032637	Atxn2l	1.03696e-06	0.377	SE
ENSMUSG00000035351	Nup37	0.015858	0.168	SE
ENSMUSG00000020063	Sirt1	0.03676	-0.114	SE
ENSMUSG00000030815	Phkg2	0.0131594	0.125	SE
ENSMUSG00000021514	Zfp369	0.0230368	-0.185	SE
ENSMUSG00000048495	Tyw5	0.00786715	-0.112	SE
ENSMUSG00000014767	Tbp	0.0346683	-0.614	SE
ENSMUSG00000020521	Rnft1	4.24222e-07	-0.141	SE
ENSMUSG00000059119	Nap1l4	7.0538e-08	0.901	SE
ENSMUSG00000059119	Nap1l4	0.00145512	0.506	SE
ENSMUSG00000048677	Tpcn2	0.0486124	0.23	SE
ENSMUSG00000048677	Tpcn2	0.0115261	0.252	SE
ENSMUSG00000004567	Mcoln1	0.00594747	-0.109	SE
ENSMUSG00000005540	Fcer2a	0	0.122	SE
ENSMUSG00000005540	Fcer2a	0	0.116	SE
ENSMUSG00000037636	Slc25a43	7.99163e-05	0.466	SE
ENSMUSG00000029804	Herc3	1.83994e-07	0.354	SE
ENSMUSG00000029804	Herc3	0.0470547	-0.103	SE
ENSMUSG00000067149	Jchain	0.0285812	-0.17	SE
ENSMUSG00000039759	Thap3	2.58271e-05	-0.127	SE
ENSMUSG00000039530	Tusc3	0.0351443	-0.5	SE
ENSMUSG00000104713	Gbp6	0.00452082	-0.144	SE
ENSMUSG00000104713	Gbp6	0.00516091	-0.166	SE
ENSMUSG00000031939	Taf1d	0.000240379	0.206	SE
ENSMUSG00000021597	Slf1	0.000310302	0.327	SE
ENSMUSG00000057551	Zfp317	0.0396067	0.145	SE
ENSMUSG00000057551	Zfp317	0.00113196	-0.251	SE
ENSMUSG00000044703	Phf11a	0.000899646	0.568	SE
ENSMUSG00000044703	Phf11a	0.00012709	0.643	SE
ENSMUSG00000071078	Nr2c2ap	5.81774e-08	0.41	SE
ENSMUSG00000038005	Hpf1	0.0167954	0.192	SE
ENSMUSG00000015189	Casd1	0.00622766	-0.113	SE
ENSMUSG00000027291	Vps39	0.00518407	0.249	SE
ENSMUSG00000013465	Nelfb	3.97528e-05	0.122	SE
ENSMUSG00000038481	Cdk19	2.87813e-05	-0.877	SE
ENSMUSG00000054648	Zfp869	0.0114997	0.15	SE
ENSMUSG00000003573	Homer3	6.88427e-06	0.224	SE
ENSMUSG00000003575	Crtc1	0.00197842	0.117	SE
ENSMUSG00000003575	Crtc1	0.00501147	-0.119	SE
ENSMUSG00000031833	Mast3	0.0259928	-0.149	SE
ENSMUSG00000003484	Cyp4f18	0.000147836	0.146	SE
ENSMUSG00000003033	Ap1m1	0.013056	-0.5	SE
ENSMUSG00000074247	Dda1	0.00321343	0.127	SE
ENSMUSG00000013833	Med16	0.0130321	0.267	SE
ENSMUSG00000037134	Prmt9	0.0326749	-0.118	SE
ENSMUSG00000037134	Prmt9	0.0199407	-0.148	SE
ENSMUSG00000071064	Zfp827	4.82358e-05	0.533	SE
ENSMUSG00000071064	Zfp827	0.00014731	0.57	SE
ENSMUSG00000024381	Bin1	6.32539e-08	-0.189	SE
ENSMUSG00000004994	Ccdc130	0.00161371	0.177	SE
ENSMUSG00000003812	Dnase2a	0.00279634	-0.116	SE
ENSMUSG00000037341	Slc9a7	0	0.233	SE
ENSMUSG00000070031	Sp140	0.0132174	0.16	SE
ENSMUSG00000031774	Fam192a	0.000115677	0.64	SE
ENSMUSG00000055707	Klhl26	0.00699844	0.195	SE
ENSMUSG00000033102	Cdc14b	0.00369236	-0.691	SE
ENSMUSG00000054400	Cklf	0.00495579	-0.105	SE
ENSMUSG00000023452	Pisd	0.042111	-0.145	SE
ENSMUSG00000052616	Terb1	0.00108947	-0.436	SE
ENSMUSG00000050357	Carmil2	6.63728e-05	0.171	SE
ENSMUSG00000036672	Cenpt	0.020618	0.158	SE
ENSMUSG00000031921	Terf2	0.0285812	0.492	SE
ENSMUSG00000031921	Terf2	6.52378e-14	0.196	SE
ENSMUSG00000031732	Phlpp2	0.00152267	0.189	SE
ENSMUSG00000014633	Cmc2	0.0243748	0.221	SE
ENSMUSG00000031835	Mbtps1	1.89541e-05	-0.104	SE
ENSMUSG00000019841	Rev3l	0.0138579	0.107	SE
ENSMUSG00000034959	Rubcnl	1.73938e-05	0.127	SE
ENSMUSG00000092203	1110038B12Rik	0.000810413	0.363	SE
ENSMUSG00000092203	1110038B12Rik	0.00379084	0.707	SE
ENSMUSG00000001482	Def8	0.000930787	0.197	SE
ENSMUSG00000001482	Def8	0.0440709	0.657	SE
ENSMUSG00000017677	Wsb1	5.36357e-06	-0.253	SE
ENSMUSG00000038670	Mybpc2	0.00827385	-0.18	SE
ENSMUSG00000058886	Deaf1	0.0256512	0.215	SE
ENSMUSG00000020883	Fbxl20	0.00731943	0.128	SE
ENSMUSG00000031918	Mtmr2	0.00202279	0.138	SE
ENSMUSG00000031918	Mtmr2	0.0277921	0.155	SE
ENSMUSG00000046111	Cep295	0.00802213	-0.155	SE
ENSMUSG00000040785	Ttc3	0.0155522	0.276	SE
ENSMUSG00000023791	Pigx	1.4576e-05	0.311	SE
ENSMUSG00000032175	Tyk2	1.12902e-08	0.266	SE
ENSMUSG00000029127	Zbtb49	0.00186991	-0.325	SE
ENSMUSG00000035443	Thyn1	0.0134288	0.334	SE
ENSMUSG00000059824	Dbp	0.00305754	0.493	SE
ENSMUSG00000059824	Dbp	0.0457844	0.293	SE
ENSMUSG00000070315	4930581F22Rik	0.04063	0.134	SE
ENSMUSG00000032122	Slc37a2	4.6428e-06	-0.186	SE
ENSMUSG00000027939	Nup210l	0.0121881	0.473	SE
ENSMUSG00000041164	Zmiz2	0	0.262	SE
ENSMUSG00000004980	Hnrnpa2b1	6.52378e-14	-0.286	SE
ENSMUSG00000004980	Hnrnpa2b1	0	-0.156	SE
ENSMUSG00000032123	Dpagt1	0.0105283	0.176	SE
ENSMUSG00000023951	Vegfa	3.97528e-05	0.612	SE
ENSMUSG00000063382	Bcl9l	0.00259088	0.143	SE
ENSMUSG00000059890	Ube4a	0.00883842	0.236	SE
ENSMUSG00000043987	Cep164	0.0149459	-0.356	SE
ENSMUSG00000043987	Cep164	0.0214017	-0.379	SE
ENSMUSG00000079109	Pms2	0.00716761	-0.159	SE
ENSMUSG00000079109	Pms2	0.0240252	-0.103	SE
ENSMUSG00000035469	Rcbtb1	0.00011831	-0.546	SE
ENSMUSG00000032312	Csk	0.00724078	0.151	SE
ENSMUSG00000055720	Ubl7	7.64495e-05	0.345	SE
ENSMUSG00000055720	Ubl7	0.000151957	0.323	SE
ENSMUSG00000029617	Ccz1	0.000115419	-0.633	SE
ENSMUSG00000032294	Pkm	0.0150148	-0.251	SE
ENSMUSG00000032294	Pkm	1.68839e-06	0.117	SE
ENSMUSG00000039523	Cep104	0.00656199	0.177	SE
ENSMUSG00000021770	Samd8	0.00553392	-0.193	SE
ENSMUSG00000032212	Sltm	0.0314259	0.118	SE
ENSMUSG00000032212	Sltm	0.0229987	0.252	SE
ENSMUSG00000020807	4933427D14Rik	0.00790362	0.344	SE
ENSMUSG00000038535	Zfp280d	0.0423431	-0.126	SE
ENSMUSG00000038535	Zfp280d	0.0353264	-0.122	SE
ENSMUSG00000028931	Kcnab2	0.041924	0.188	SE
ENSMUSG00000022453	Naga	0.0237965	-0.136	SE
ENSMUSG00000018501	Ncor1	0.00707365	0.188	SE
ENSMUSG00000018501	Ncor1	0.0119611	-0.198	SE
ENSMUSG00000032411	Tfdp2	0.0460316	0.227	SE
ENSMUSG00000028552	Eps15	2.87813e-05	0.176	SE
ENSMUSG00000028552	Eps15	0.000633103	0.265	SE
ENSMUSG00000078812	Eif5a	2.58271e-05	0.258	SE
ENSMUSG00000078812	Eif5a	0.00769966	0.182	SE
ENSMUSG00000032567	Aste1	0.0438764	0.162	SE
ENSMUSG00000023262	Acy1	0.0270829	0.157	SE
ENSMUSG00000032594	Ip6k1	2.36606e-05	0.251	SE
ENSMUSG00000006673	Qrich1	0.0275105	0.162	SE
ENSMUSG00000032480	Dhx30	0.0464555	0.104	SE
ENSMUSG00000032497	Lrrfip2	0.0173229	0.109	SE
ENSMUSG00000078942	Naip6	0.023101	-0.5	SE
ENSMUSG00000040940	Arhgef1	0	0.37	SE
ENSMUSG00000019986	Ahi1	0.0383444	0.185	SE
ENSMUSG00000039531	Zup1	0.00958068	0.131	SE
ENSMUSG00000018372	Cep95	0.000206183	0.168	SE
ENSMUSG00000052151	Plpp2	0.00341787	0.248	SE
ENSMUSG00000052151	Plpp2	0.00432271	0.155	SE
ENSMUSG00000046572	Zfp518b	0.000875141	-0.512	SE
ENSMUSG00000020069	Hnrnph3	5.69096e-13	-0.284	SE
ENSMUSG00000020064	Herc4	0.00386243	-0.126	SE
ENSMUSG00000037103	Dcaf15	4.7656e-05	0.123	SE
ENSMUSG00000021143	Pacs2	0.0160198	0.126	SE
ENSMUSG00000035992	Fnip1	0.00650238	0.106	SE
ENSMUSG00000020231	Dip2a	0.00174155	0.279	SE
ENSMUSG00000000290	Itgb2	0.000355814	0.224	SE
ENSMUSG00000037395	Rcor3	0.00270478	-0.249	SE
ENSMUSG00000035722	Abca7	0.0259762	0.112	SE
ENSMUSG00000004018	Fancl	0.0449291	0.18	SE
ENSMUSG00000046822	Slc39a3	0.000155265	0.138	SE
ENSMUSG00000034902	Pip5k1c	0.000420553	0.394	SE
ENSMUSG00000022544	Eef2kmt	0.000242615	0.176	SE
ENSMUSG00000022760	Thap7	6.95375e-05	0.171	SE
ENSMUSG00000022760	Thap7	3.55827e-05	0.187	SE
ENSMUSG00000035293	G2e3	0.0188009	0.293	SE
ENSMUSG00000001036	Epn2	0.000698014	-0.693	SE
ENSMUSG00000001036	Epn2	0.0248209	-0.341	SE
ENSMUSG00000020102	Slc16a7	2.1773e-05	0.656	SE
ENSMUSG00000074863	Platr25	0.0484325	-0.339	SE
ENSMUSG00000040462	Os9	1.83994e-07	0.241	SE
ENSMUSG00000025358	Cdk2	0	0.499	SE
ENSMUSG00000029049	Morn1	0.000238752	-0.423	SE
ENSMUSG00000034833	Tespa1	0.00767946	0.101	SE
ENSMUSG00000086839	Gm11973	0.027883	0.325	SE
ENSMUSG00000060510	Zfp266	0.0349859	-0.123	SE
ENSMUSG00000020319	Wdpcp	0.0339419	0.597	SE
ENSMUSG00000025899	Alkbh8	0.00664299	0.201	SE
ENSMUSG00000020397	Med7	0.0285548	-0.3	SE
ENSMUSG00000020397	Med7	0.0107157	-0.134	SE
ENSMUSG00000046311	Zfp62	0.012684	0.5	SE
ENSMUSG00000020385	Clk4	3.53638e-06	0.201	SE
ENSMUSG00000020358	Hnrnpab	0.000633103	0.122	SE
ENSMUSG00000039908	Slc26a11	0.00533207	-0.141	SE
ENSMUSG00000039908	Slc26a11	0.000671458	-0.129	SE
ENSMUSG00000021910	Nisch	0.0448057	0.175	SE
ENSMUSG00000035181	Heatr5a	0.00575327	-0.29	SE
ENSMUSG00000020536	Llgl1	3.56381e-07	0.176	SE
ENSMUSG00000020831	0610010K14Rik	0.0351443	0.111	SE
ENSMUSG00000057135	Scimp	0	0.643	SE
ENSMUSG00000057135	Scimp	0	0.281	SE
ENSMUSG00000040620	Dhx33	0.00844632	0.158	SE
ENSMUSG00000020798	Spns3	0.0162547	0.207	SE
ENSMUSG00000020798	Spns3	0.0257063	0.361	SE
ENSMUSG00000001323	Srr	0.0450206	0.154	SE
ENSMUSG00000000631	Myo18a	0.02022	0.406	SE
ENSMUSG00000000631	Myo18a	4.72179e-05	0.103	SE
ENSMUSG00000024194	Cuta	1.9319e-05	-0.124	SE
ENSMUSG00000020716	Nf1	0.000399791	-0.718	SE
ENSMUSG00000020698	Cct6b	0.00161103	0.699	SE
ENSMUSG00000087107	AI662270	0.0153448	0.242	SE
ENSMUSG00000020680	Taf15	6.94439e-08	-0.167	SE
ENSMUSG00000034940	Synrg	8.1858e-05	0.218	SE
ENSMUSG00000034940	Synrg	0.0219338	0.212	SE
ENSMUSG00000059439	Bcas3	0.0215538	0.117	SE
ENSMUSG00000059439	Bcas3	0.00459492	0.101	SE
ENSMUSG00000038893	Fam117a	0.0453143	0.23	SE
ENSMUSG00000057058	Skap1	0.0194397	-0.526	SE
ENSMUSG00000020876	Snx11	0.015432	0.193	SE
ENSMUSG00000020882	Cacnb1	0.0203631	0.5	SE
ENSMUSG00000024012	Mtch1	0	0.111	SE
ENSMUSG00000017119	Nbr1	0.000312492	-0.109	SE
ENSMUSG00000047879	Usp14	0.0073787	0.115	SE
ENSMUSG00000041241	Mul1	0.00827385	-0.102	SE
ENSMUSG00000041241	Mul1	0.0492775	-0.393	SE
ENSMUSG00000018363	Smurf2	0.0318537	-0.232	SE
ENSMUSG00000040430	Pitpnc1	0.00348514	-0.201	SE
ENSMUSG00000034881	Tbxa2r	0.000432214	0.141	SE
ENSMUSG00000018861	Fdxr	0.00812593	0.255	SE
ENSMUSG00000018654	Ikzf1	0.00235932	-0.131	SE
ENSMUSG00000025571	Tnrc6c	0.013363	-0.209	SE
ENSMUSG00000025571	Tnrc6c	0.00634585	-0.114	SE
ENSMUSG00000025572	Tmc6	0.0346099	-0.381	SE
ENSMUSG00000017718	Afmid	2.54774e-05	0.198	SE
ENSMUSG00000038866	Zcchc2	0.000526212	0.185	SE
ENSMUSG00000057594	Arl16	0.0468856	0.138	SE
ENSMUSG00000000605	Clcn4	4.48588e-05	-0.159	SE
ENSMUSG00000037486	Asxl2	0.0272375	0.138	SE
ENSMUSG00000020593	Lpin1	0.000633103	0.691	SE
ENSMUSG00000024052	Lpin2	0.0160377	0.154	SE
ENSMUSG00000052125	F730043M19Rik	0.0188806	0.2	SE
ENSMUSG00000020954	Strn3	0.00327021	-0.373	SE
ENSMUSG00000044712	Slc38a6	0.00125207	-0.145	SE
ENSMUSG00000044712	Slc38a6	0.0453143	0.182	SE
ENSMUSG00000062031	Pgghg	0.0153299	0.127	SE
ENSMUSG00000056459	Zbtb25	0.0203992	0.134	SE
ENSMUSG00000021188	Trip11	0.024577	0.101	SE
ENSMUSG00000021236	Entpd5	3.1268e-07	0.24	SE
ENSMUSG00000021240	Abcd4	0.000204215	0.336	SE
ENSMUSG00000012609	Ttll5	0.0150148	0.12	SE
ENSMUSG00000051166	Eml5	0.000348705	-0.304	SE
ENSMUSG00000041481	Serpina3g	0.012837	0.144	SE
ENSMUSG00000002625	Akap8l	0.000176202	0.162	SE
ENSMUSG00000017843	Ppp2r5c	0.0114363	-0.152	SE
ENSMUSG00000017843	Ppp2r5c	0.0367874	-0.113	SE
ENSMUSG00000031328	Flna	1.06485e-08	0.148	SE
ENSMUSG00000059474	Mbtd1	8.74607e-05	0.326	SE
ENSMUSG00000059474	Mbtd1	0.0265928	0.157	SE
ENSMUSG00000063894	Zkscan8	0.0402729	-0.366	SE
ENSMUSG00000063894	Zkscan8	0.0417987	-0.309	SE
ENSMUSG00000021277	Traf3	0.00228223	0.159	SE
ENSMUSG00000021277	Traf3	0.00119802	0.346	SE
ENSMUSG00000085603	Gm11346	3.81169e-08	-0.898	SE
ENSMUSG00000035958	Tdp2	0.0450206	0.23	SE
ENSMUSG00000037552	Plekhg2	1.05999e-11	0.29	SE
ENSMUSG00000037552	Plekhg2	7.73943e-06	0.194	SE
ENSMUSG00000087370	Tmem170b	0.00123955	-0.19	SE
ENSMUSG00000038042	Ptpdc1	0.00404295	-0.239	SE
ENSMUSG00000037960	Card19	0.00122012	-0.101	SE
ENSMUSG00000021488	Nsd1	0.00341578	0.12	SE
ENSMUSG00000021495	Fam193b	0.0300165	-0.5	SE
ENSMUSG00000021496	Pcbd2	0.0135822	-0.132	SE
ENSMUSG00000035248	Tut7	0.0266123	0.108	SE
ENSMUSG00000035248	Tut7	0.0420355	0.204	SE
ENSMUSG00000021461	Fancc	0.0300829	-0.103	SE
ENSMUSG00000033114	Slc35d2	8.44831e-05	0.273	SE
ENSMUSG00000019948	Actr6	0.00309038	0.132	SE
ENSMUSG00000028894	Inpp5b	0.00508703	-0.5	SE
ENSMUSG00000021629	Slc30a5	0.00710625	0.166	SE
ENSMUSG00000015126	Tsr3	4.37345e-11	0.269	SE
ENSMUSG00000032621	Srek1	0.00697215	-0.149	SE
ENSMUSG00000021713	Ppwd1	9.82702e-06	0.286	SE
ENSMUSG00000046169	Adamts6	0.000228743	-0.22	SE
ENSMUSG00000047909	Ankrd16	0.0367874	-0.136	SE
ENSMUSG00000057110	Cntrl	0.020847	-0.428	SE
ENSMUSG00000057110	Cntrl	0.000189701	0.121	SE
ENSMUSG00000021772	Nkiras1	0.00253519	-0.543	SE
ENSMUSG00000021772	Nkiras1	0.00911863	-0.825	SE
ENSMUSG00000039599	Fam149b	0.0307667	0.206	SE
ENSMUSG00000053205	Styx	0.00948674	0.202	SE
ENSMUSG00000037697	Ddhd1	0.00150361	0.384	SE
ENSMUSG00000037697	Ddhd1	0.00259088	0.237	SE
ENSMUSG00000037697	Ddhd1	0.0172383	0.321	SE
ENSMUSG00000022185	Acin1	0.00391175	-0.295	SE
ENSMUSG00000022185	Acin1	0.0413535	-0.23	SE
ENSMUSG00000034908	Sidt2	0.000303838	0.163	SE
ENSMUSG00000040123	Zmym5	0.0115725	0.248	SE
ENSMUSG00000097589	Dleu2	0.0300165	0.233	SE
ENSMUSG00000034327	Kctd9	0.0248958	-0.154	SE
ENSMUSG00000052087	Rgs14	0.0362698	0.22	SE
ENSMUSG00000096768	Gm47283	0.0400629	-0.124	A5SS
ENSMUSG00000057858	Fam204a	2.1952e-05	-0.161	A5SS
ENSMUSG00000025007	Aldh18a1	0.00113612	-0.206	A5SS
ENSMUSG00000024660	Incenp	6.94961e-06	0.358	A5SS
ENSMUSG00000056185	Snx32	0.0176641	-0.297	A5SS
ENSMUSG00000034108	Ccs	0.00545131	-0.134	A5SS
ENSMUSG00000059734	Ndufs8	0.00651186	0.119	A5SS
ENSMUSG00000003778	Brd8	2.79025e-05	0.169	A5SS
ENSMUSG00000024066	Xdh	0.0091755	0.413	A5SS
ENSMUSG00000034165	Ccnd3	0.0488188	-0.1	A5SS
ENSMUSG00000079563	Pglyrp2	0.0176641	0.156	A5SS
ENSMUSG00000046711	Hmga1	0.000104538	-0.208	A5SS
ENSMUSG00000022906	Parp9	0.0162	-0.227	A5SS
ENSMUSG00000022702	Hira	6.60403e-05	0.12	A5SS
ENSMUSG00000022475	Hdac7	0.00183571	0.212	A5SS
ENSMUSG00000062906	Hdac10	0.000266132	-0.174	A5SS
ENSMUSG00000024921	Smarca2	0.00781455	-0.498	A5SS
ENSMUSG00000116138	C030006K11Rik	0.0488188	-0.16	A5SS
ENSMUSG00000022377	Asap1	0.00651186	-0.188	A5SS
ENSMUSG00000026987	Baz2b	0.000905709	-0.119	A5SS
ENSMUSG00000027297	Ltk	0.00178619	-0.259	A5SS
ENSMUSG00000026641	Usf1	2.1952e-05	-0.151	A5SS
ENSMUSG00000030263	Lrmp	0.00117785	0.111	A5SS
ENSMUSG00000021557	Agtpbp1	0.0105006	-0.316	A5SS
ENSMUSG00000047284	Neurl4	1.97151e-06	0.32	A5SS
ENSMUSG00000004846	Plod3	0.0008705	-0.105	A5SS
ENSMUSG00000000916	Nsun5	3.47414e-06	0.265	A5SS
ENSMUSG00000034211	Mrps17	0.0387444	-0.151	A5SS
ENSMUSG00000034211	Mrps17	0.0251124	-0.127	A5SS
ENSMUSG00000049550	Clip1	0.0106358	0.256	A5SS
ENSMUSG00000032525	Nktr	0.000162589	-0.465	A5SS
ENSMUSG00000047193	Dync2h1	0.000512976	0.276	A5SS
ENSMUSG00000049606	Zfp644	0.0108425	-0.324	A5SS
ENSMUSG00000024989	Cep55	0.0131715	-0.672	A5SS
ENSMUSG00000029173	Sepsecs	0.000408194	-0.251	A5SS
ENSMUSG00000020232	Hmg20b	0.00493991	-0.145	A5SS
ENSMUSG00000023286	Ube2j2	0.000628076	-0.225	A5SS
ENSMUSG00000029062	Cdk11b	0.00193411	-0.166	A5SS
ENSMUSG00000025199	Chuk	0.000343907	-0.197	A5SS
ENSMUSG00000028284	Map3k7	0.00191977	0.16	A5SS
ENSMUSG00000021820	Camk2g	0.00365215	-0.23	A5SS
ENSMUSG00000068663	Clec16a	0.0365761	-0.213	A5SS
ENSMUSG00000061028	Clasrp	0.000568141	-0.12	A5SS
ENSMUSG00000045672	Col27a1	0.0207236	0.194	A5SS
ENSMUSG00000028621	Cyb5rl	0.00363223	0.332	A5SS
ENSMUSG00000018474	Chd3	0.00239185	-0.143	A5SS
ENSMUSG00000026581	Sell	0.00358245	0.203	A5SS
ENSMUSG00000026005	Rpe	0.0488188	-0.401	A5SS
ENSMUSG00000026005	Rpe	0.0437985	-0.337	A5SS
ENSMUSG00000041459	Tardbp	3.78361e-06	-0.106	A5SS
ENSMUSG00000024845	Tmem134	3.69856e-08	-0.173	A5SS
ENSMUSG00000036980	Taf6	0.00036332	-0.145	A5SS
ENSMUSG00000057335	Cep170	0.0220368	-0.111	A5SS
ENSMUSG00000032536	Trak1	0.0102822	-0.181	A5SS
ENSMUSG00000039748	Exo1	0.00410908	0.506	A5SS
ENSMUSG00000058715	Fcer1g	0.0230596	0.183	A5SS
ENSMUSG00000026313	Hdac4	0.0275185	0.291	A5SS
ENSMUSG00000026790	Odf2	0.00365215	-0.16	A5SS
ENSMUSG00000042772	Smg7	0.00113612	-0.144	A5SS
ENSMUSG00000009995	Taz	0.000202527	-0.176	A5SS
ENSMUSG00000020770	Unk	0.00191977	0.167	A5SS
ENSMUSG00000021156	Zmynd11	0.00193411	0.112	A5SS
ENSMUSG00000028439	Fam219a	0.0278519	0.212	A5SS
ENSMUSG00000029759	Pon3	0.000910305	-0.292	A5SS
ENSMUSG00000097145	9230114K14Rik	0.00138732	-0.746	A5SS
ENSMUSG00000029439	Sfswap	0.000104538	-0.133	A5SS
ENSMUSG00000040701	Ap1g2	7.10884e-06	0.312	A5SS
ENSMUSG00000089872	Rps6kc1	0.012235	0.115	A5SS
ENSMUSG00000026200	Glb1l	0.0124574	0.392	A5SS
ENSMUSG00000041846	Ppp4r3a	0.00662266	0.133	A5SS
ENSMUSG00000000902	Smarcb1	0.00262524	-0.117	A5SS
ENSMUSG00000000902	Smarcb1	0.012235	-0.132	A5SS
ENSMUSG00000031976	Urb2	0.0269444	0.134	A5SS
ENSMUSG00000039117	Taf4	0.0401258	-0.138	A5SS
ENSMUSG00000027014	Cwc22	0.00327156	0.219	A5SS
ENSMUSG00000028796	Phc2	2.1952e-05	-0.123	A5SS
ENSMUSG00000032604	Qars	0.0174816	0.227	A5SS
ENSMUSG00000034171	Faah	3.9102e-05	0.292	A5SS
ENSMUSG00000041609	Bicdl1	0.000643542	-0.344	A5SS
ENSMUSG00000040599	Mis12	5.13367e-06	-0.132	A5SS
ENSMUSG00000044906	4930503L19Rik	0.00978027	-0.133	A5SS
ENSMUSG00000042520	Ubap2l	0.000167678	-0.15	A5SS
ENSMUSG00000021809	Nudt13	0.00365215	0.24	A5SS
ENSMUSG00000026104	Stat1	0.00177563	-0.183	A5SS
ENSMUSG00000020918	Kat2a	1.3041e-05	-0.156	A5SS
ENSMUSG00000060950	Trmt61a	0.0464089	-0.107	A5SS
ENSMUSG00000040124	Gorab	0.02087	-0.457	A5SS
ENSMUSG00000004952	Rasa4	0.0369711	0.176	A5SS
ENSMUSG00000039069	Mtg2	0.0473003	-0.202	A5SS
ENSMUSG00000033728	Lrrc14	7.74459e-05	0.119	A5SS
ENSMUSG00000026792	Lrsam1	0.00664749	0.19	A5SS
ENSMUSG00000002728	Naa20	0.0245674	-0.111	A5SS
ENSMUSG00000051517	Arhgef39	0.00833261	-0.607	A5SS
ENSMUSG00000003808	Farsa	1.97119e-05	-0.113	A5SS
ENSMUSG00000037816	Fbxw17	0.0104593	0.238	A5SS
ENSMUSG00000037816	Fbxw17	0.00422444	0.292	A5SS
ENSMUSG00000074165	Zfp788	0.0344361	-0.339	A5SS
ENSMUSG00000030990	Pgap2	0.00664749	-0.419	A5SS
ENSMUSG00000030990	Pgap2	0.0132319	-0.258	A5SS
ENSMUSG00000031570	Plpp5	0.0140125	-0.288	A5SS
ENSMUSG00000000131	Xpo6	0.0239559	0.16	A5SS
ENSMUSG00000032637	Atxn2l	0.00796426	-0.163	A5SS
ENSMUSG00000014767	Tbp	0.00191977	-0.389	A5SS
ENSMUSG00000011832	Evi5l	0.00227521	-0.113	A5SS
ENSMUSG00000028295	Smim8	0.000879802	-0.516	A5SS
ENSMUSG00000037363	Letm2	2.1952e-05	-0.393	A5SS
ENSMUSG00000052446	Zfp961	0.00513658	0.368	A5SS
ENSMUSG00000002342	Tmem161a	0.00707254	0.105	A5SS
ENSMUSG00000031833	Mast3	3.88745e-08	0.112	A5SS
ENSMUSG00000022263	Trio	0.0281377	0.109	A5SS
ENSMUSG00000036180	Gatad2a	0.00781455	0.109	A5SS
ENSMUSG00000032041	Tirap	0.0363184	-0.23	A5SS
ENSMUSG00000112023	Lilr4b	0.0064272	-0.542	A5SS
ENSMUSG00000041130	Zfp598	2.1952e-05	-0.277	A5SS
ENSMUSG00000040482	Dxo	0.010365	-0.234	A5SS
ENSMUSG00000079109	Pms2	0.00980618	-0.12	A5SS
ENSMUSG00000032295	Man2c1	0.00103616	-0.142	A5SS
ENSMUSG00000032280	Tle3	0.0105688	0.107	A5SS
ENSMUSG00000032280	Tle3	0.00937496	0.2	A5SS
ENSMUSG00000032280	Tle3	0.0369711	0.111	A5SS
ENSMUSG00000023259	Slc26a6	0.000879802	-0.354	A5SS
ENSMUSG00000070420	Zscan25	0.0465296	0.142	A5SS
ENSMUSG00000047036	Zfp445	0.00287152	0.184	A5SS
ENSMUSG00000010453	Kansl3	0.0337521	0.234	A5SS
ENSMUSG00000000731	Aire	0.00206481	0.357	A5SS
ENSMUSG00000044937	Ttc41	0.0488188	0.5	A5SS
ENSMUSG00000044308	Ubr3	0.0352806	-0.185	A5SS
ENSMUSG00000030269	Mtmr14	0.00311661	0.112	A5SS
ENSMUSG00000020290	Xpo1	1.30656e-06	0.745	A5SS
ENSMUSG00000020288	Ahsa2	0.00496553	0.117	A5SS
ENSMUSG00000041147	Brca2	0.0389721	-0.254	A5SS
ENSMUSG00000001034	Mapk7	0.0481963	-0.144	A5SS
ENSMUSG00000001034	Mapk7	0.0240308	-0.176	A5SS
ENSMUSG00000001034	Mapk7	0.0091755	-0.169	A5SS
ENSMUSG00000003190	Bcl2l12	0.0488188	0.149	A5SS
ENSMUSG00000017550	Atad5	0.00262524	0.441	A5SS
ENSMUSG00000026942	Traf2	0.00747687	0.306	A5SS
ENSMUSG00000018167	Stard3	0.0460604	0.133	A5SS
ENSMUSG00000024012	Mtch1	2.07883e-06	-0.196	A5SS
ENSMUSG00000025786	Zdhhc3	2.1952e-05	-0.873	A5SS
ENSMUSG00000056962	Jmjd6	0.0129691	-0.158	A5SS
ENSMUSG00000060073	Psma3	0.00230871	0.249	A5SS
ENSMUSG00000025451	Paip1	3.71708e-06	-0.301	A5SS
ENSMUSG00000047153	Khnyn	0.00937496	-0.11	A5SS
ENSMUSG00000026110	Mgat4a	0.0106358	-0.461	A5SS
ENSMUSG00000038344	Txlng	0.0160662	0.18	A3SS
ENSMUSG00000025261	Huwe1	0.00516341	-0.399	A3SS
ENSMUSG00000031386	Hcfc1	0.00625856	-0.133	A3SS
ENSMUSG00000056917	Sipa1	0.00176004	-0.166	A3SS
ENSMUSG00000056917	Sipa1	0.00470531	-0.26	A3SS
ENSMUSG00000040247	Tbc1d10c	2.77301e-08	-0.181	A3SS
ENSMUSG00000043592	Unc5cl	0.00101446	-0.34	A3SS
ENSMUSG00000053477	Tcf4	0.0014367	-0.365	A3SS
ENSMUSG00000057246	BC051142	0.00856224	-0.144	A3SS
ENSMUSG00000025728	Pigq	0.0230623	0.187	A3SS
ENSMUSG00000025735	Rhbdl1	0.0477904	-0.119	A3SS
ENSMUSG00000022827	Rabl3	0.0272049	0.19	A3SS
ENSMUSG00000022721	Trmt2a	0	0.414	A3SS
ENSMUSG00000022792	Yars2	0.0419105	-0.223	A3SS
ENSMUSG00000009575	Cbx5	0.0303998	-0.338	A3SS
ENSMUSG00000023007	Prpf40b	0.0318227	-0.243	A3SS
ENSMUSG00000022556	Hsf1	0	0.361	A3SS
ENSMUSG00000000934	Top1mt	0.0280425	-0.132	A3SS
ENSMUSG00000039458	Mtmr12	0.00022633	-0.149	A3SS
ENSMUSG00000022211	Carmil3	0.00793863	-0.55	A3SS
ENSMUSG00000027478	Dnmt3b	0.0375324	-0.52	A3SS
ENSMUSG00000022199	Slc22a17	0.018338	-0.343	A3SS
ENSMUSG00000025505	Tmem80	0.0374317	0.226	A3SS
ENSMUSG00000055850	Rnf181	0.0321234	-0.282	A3SS
ENSMUSG00000052337	Immt	0.00793863	-0.259	A3SS
ENSMUSG00000042015	Wdr41	0.0280425	0.1	A3SS
ENSMUSG00000009281	Rarres2	0.0123971	-0.511	A3SS
ENSMUSG00000036948	Map11	0.0234212	0.117	A3SS
ENSMUSG00000061882	Ccdc62	0.00334164	0.509	A3SS
ENSMUSG00000061882	Ccdc62	0.0388007	0.181	A3SS
ENSMUSG00000054737	Zfp182	0.0200427	0.358	A3SS
ENSMUSG00000054737	Zfp182	6.17927e-06	0.837	A3SS
ENSMUSG00000032850	Rnft2	0.00684225	0.545	A3SS
ENSMUSG00000029516	Cit	0.00464246	-0.801	A3SS
ENSMUSG00000033985	Tesk2	0.0375444	0.144	A3SS
ENSMUSG00000032299	Commd4	0.0145519	-0.236	A3SS
ENSMUSG00000026096	Osgepl1	0.0158767	-0.15	A3SS
ENSMUSG00000025747	Tyms	0.0477904	-0.153	A3SS
ENSMUSG00000036825	Ssx2ip	0.00121992	0.627	A3SS
ENSMUSG00000035125	Gcfc2	0.0321977	-0.281	A3SS
ENSMUSG00000042185	Nfrkb	0.0011317	-0.241	A3SS
ENSMUSG00000029705	Cux1	0.0346656	-0.129	A3SS
ENSMUSG00000023764	Sfi1	9.80877e-08	0.179	A3SS
ENSMUSG00000014873	Surf2	0.0441068	0.147	A3SS
ENSMUSG00000024037	Wdr4	0.0141882	-0.17	A3SS
ENSMUSG00000051278	Zgrf1	1.18019e-06	-0.365	A3SS
ENSMUSG00000032657	Fam189b	0.00868588	-0.198	A3SS
ENSMUSG00000023805	Synj2	0.0424223	0.266	A3SS
ENSMUSG00000026708	Cenpl	0.012361	0.379	A3SS
ENSMUSG00000035545	Leng8	5.12522e-09	0.155	A3SS
ENSMUSG00000041420	Meis3	0.0345013	-0.101	A3SS
ENSMUSG00000028049	Scamp3	6.60154e-06	-0.112	A3SS
ENSMUSG00000055897	Ppp4r1l-ps	3.82313e-06	-0.659	A3SS
ENSMUSG00000025144	Cenpx	2.77301e-08	0.294	A3SS
ENSMUSG00000028439	Fam219a	0.00761416	0.275	A3SS
ENSMUSG00000037487	Ubr5	0.0186092	0.296	A3SS
ENSMUSG00000015790	Surf1	0.0223508	0.494	A3SS
ENSMUSG00000036555	Iqce	0.0145519	-0.2	A3SS
ENSMUSG00000039137	Whrn	0.0158767	0.289	A3SS
ENSMUSG00000025647	Shisa5	8.34321e-11	-0.438	A3SS
ENSMUSG00000008193	Spib	3.23822e-06	-0.112	A3SS
ENSMUSG00000020886	Dlg4	0.0345013	-0.272	A3SS
ENSMUSG00000036270	Edc4	0.0126267	-0.105	A3SS
ENSMUSG00000072825	Cep170b	0.0449691	-0.149	A3SS
ENSMUSG00000062604	Srpk2	0.000246414	-0.475	A3SS
ENSMUSG00000017264	Exosc10	4.44653e-05	-0.1	A3SS
ENSMUSG00000036639	Nudt1	0.0477904	-0.14	A3SS
ENSMUSG00000027544	Nfatc2	0.0162533	-0.107	A3SS
ENSMUSG00000009555	Cdk9	0	-0.201	A3SS
ENSMUSG00000029625	Cpsf4	0.0327042	-0.147	A3SS
ENSMUSG00000029625	Cpsf4	0.0416959	-0.1	A3SS
ENSMUSG00000028108	Ecm1	0.0328661	0.244	A3SS
ENSMUSG00000028108	Ecm1	0.0497541	-0.295	A3SS
ENSMUSG00000026456	Cyb5r1	4.08722e-06	-0.296	A3SS
ENSMUSG00000035875	AI182371	0.00488857	-0.505	A3SS
ENSMUSG00000029810	Tmem176b	6.19872e-06	-0.605	A3SS
ENSMUSG00000078773	Rad54b	0.037169	-0.615	A3SS
ENSMUSG00000004952	Rasa4	0.0230623	-0.199	A3SS
ENSMUSG00000016477	E2f3	0.0457756	-0.212	A3SS
ENSMUSG00000029279	Brdt	0.00521554	0.394	A3SS
ENSMUSG00000037447	Arid5a	0.0321234	-0.101	A3SS
ENSMUSG00000028064	Sema4a	0.0375324	0.195	A3SS
ENSMUSG00000026584	Scyl3	0.0303822	-0.101	A3SS
ENSMUSG00000055204	Ankrd17	0.0448789	0.135	A3SS
ENSMUSG00000005687	Bcas2	0.00464246	0.14	A3SS
ENSMUSG00000018995	Nars2	0.00683562	-0.166	A3SS
ENSMUSG00000006763	Saal1	0.00942446	-0.114	A3SS
ENSMUSG00000039745	Htatip2	0.00146519	0.393	A3SS
ENSMUSG00000038685	Rtel1	0.000141332	0.355	A3SS
ENSMUSG00000067629	Syngap1	0.0440594	-0.343	A3SS
ENSMUSG00000030929	Eri2	0.0287402	-0.148	A3SS
ENSMUSG00000002205	Vrk3	0.00366542	0.356	A3SS
ENSMUSG00000068917	Clk2	0.00863033	-0.168	A3SS
ENSMUSG00000020280	Pus10	0.0352514	-0.5	A3SS
ENSMUSG00000016756	Cmah	0.00278907	0.555	A3SS
ENSMUSG00000063849	Ppcdc	0	0.26	A3SS
ENSMUSG00000026798	Coq4	0.00147236	-0.258	A3SS
ENSMUSG00000026798	Coq4	0.019914	-0.183	A3SS
ENSMUSG00000001909	Trmt1	0.0477904	-0.165	A3SS
ENSMUSG00000031907	Zfp90	9.93477e-05	0.229	A3SS
ENSMUSG00000112023	Lilr4b	0.0145519	0.772	A3SS
ENSMUSG00000055720	Ubl7	7.16122e-08	0.905	A3SS
ENSMUSG00000024069	Slc30a6	0.00549645	0.137	A3SS
ENSMUSG00000032480	Dhx30	0.018338	0.111	A3SS
ENSMUSG00000020196	Cabin1	0.037169	-0.14	A3SS
ENSMUSG00000035293	G2e3	0.00121695	0.731	A3SS
ENSMUSG00000037266	Rsrp1	6.19872e-06	0.153	A3SS
ENSMUSG00000032633	Flcn	1.91867e-08	-0.216	A3SS
ENSMUSG00000024012	Mtch1	0.00863033	0.117	A3SS
ENSMUSG00000031816	Mthfsd	0.0375444	0.179	A3SS
ENSMUSG00000079179	Rab10os	0.00259314	-0.135	A3SS
ENSMUSG00000031851	Ntpcr	0.00257243	-0.203	A3SS
ENSMUSG00000060073	Psma3	0.0158767	-0.189	A3SS
ENSMUSG00000037552	Plekhg2	0.000123229	0.279	A3SS
ENSMUSG00000037552	Plekhg2	0.00942446	0.172	A3SS
ENSMUSG00000019373	Cops3	0.00798236	-0.105	A3SS
ENSMUSG00000035762	Tmem161b	0.0448789	0.164	A3SS
ENSMUSG00000007591	Tssk4	0.0287402	0.5	A3SS
ENSMUSG00000021906	Oxnad1	0.00920276	-0.191	A3SS
ENSMUSG00000037628	Cdkn3	0.0366976	-0.302	A3SS
ENSMUSG00000013878	Rnf170	0.0154755	-0.256	A3SS
ENSMUSG00000047045	Tmem164	0.0413418	-0.264	MXE
ENSMUSG00000043384	Gprasp1	2.49779e-07	-0.458	MXE
ENSMUSG00000037369	Kdm6a	0.0206898	0.216	MXE
ENSMUSG00000031167	Rbm3	6.22445e-07	0.156	MXE
ENSMUSG00000040247	Tbc1d10c	8.63261e-08	0.104	MXE
ENSMUSG00000040247	Tbc1d10c	0.00217026	-0.134	MXE
ENSMUSG00000024392	Bag6	0.0037151	-0.149	MXE
ENSMUSG00000057246	BC051142	0.0470874	-0.18	MXE
ENSMUSG00000047141	Zfp654	0.000179865	-0.441	MXE
ENSMUSG00000022721	Trmt2a	9.75803e-10	0.282	MXE
ENSMUSG00000022575	Gsdmd	0.00029027	-0.127	MXE
ENSMUSG00000039458	Mtmr12	0.0103867	-0.168	MXE
ENSMUSG00000030101	Sumf1	0.00671162	-0.186	MXE
ENSMUSG00000034164	Emid1	4.17332e-09	-0.256	MXE
ENSMUSG00000030002	Dusp11	0.00479227	0.127	MXE
ENSMUSG00000026843	Fubp3	0.0202236	0.142	MXE
ENSMUSG00000006344	Ggt5	0.00160875	-0.366	MXE
ENSMUSG00000028573	Fggy	0.00114225	0.657	MXE
ENSMUSG00000064037	Gpn1	0.0196488	0.181	MXE
ENSMUSG00000027201	Myef2	0.0342019	0.229	MXE
ENSMUSG00000026927	Entr1	0.00437769	0.152	MXE
ENSMUSG00000042508	Dmtf1	0.0236541	-0.137	MXE
ENSMUSG00000056342	Usp34	0.00601443	0.192	MXE
ENSMUSG00000022680	Pdxdc1	0.0260264	0.208	MXE
ENSMUSG00000039137	Whrn	0.00349273	0.186	MXE
ENSMUSG00000017652	Cd40	2.05575e-05	-0.232	MXE
ENSMUSG00000035171	1110059E24Rik	2.58084e-05	0.774	MXE
ENSMUSG00000074151	Nlrc5	0.0308002	0.202	MXE
ENSMUSG00000005501	Usp40	0.00743439	0.43	MXE
ENSMUSG00000021432	Slc35b3	0.0196488	0.278	MXE
ENSMUSG00000005102	Eif2ak4	0.0435064	0.229	MXE
ENSMUSG00000027522	Stx16	0.0435064	0.108	MXE
ENSMUSG00000064215	Ifi27	9.75351e-07	0.243	MXE
ENSMUSG00000035713	Usp35	0.0322767	-0.48	MXE
ENSMUSG00000005540	Fcer2a	1.05346e-05	0.157	MXE
ENSMUSG00000005540	Fcer2a	0	-0.124	MXE
ENSMUSG00000005540	Fcer2a	0	0.101	MXE
ENSMUSG00000035439	Haus8	0.0486185	0.245	MXE
ENSMUSG00000046707	Csnk2a2	0.0252172	0.237	MXE
ENSMUSG00000035469	Rcbtb1	0.0322767	-0.186	MXE
ENSMUSG00000056167	Cnot10	0.0470874	0.123	MXE
ENSMUSG00000113949	Scamp4	0.00349273	0.561	MXE
ENSMUSG00000034412	Tbc1d10a	0.0322767	-0.19	MXE
ENSMUSG00000037336	Mfsd2b	0.0416024	0.673	MXE
ENSMUSG00000022228	Zscan26	0.0435064	0.12	MXE
ENSMUSG00000037935	Smarce1	0.00745189	0.25	MXE
