# Supplementary material for: The RNA-binding protein hnRNP F is required for the germinal center B cell response
Source: Nat Commun. 2023 Mar 30;14:1731. doi: 10.1038/s41467-023-37308-z (PMC10063658; doi:10.1038/s41467-023-37308-z)
Supplement: Supplementary file 6 — Source Data [file 41467_2023_37308_MOESM6_ESM.xlsx]

## Sheet: Fig.1
Fig.1b
Cell proportion%		WT1	WT2	WT3	WT4	WT5	WT6	Hnrnpf KO1	Hnrnpf KO2	Hnrnpf KO3	Hnrnpf KO4	Hnrnpf KO5
	FrA	18.7	21.6	18.8	15.8	13.5	16.7	26	22.9	19.8	15.6	17.6
	FrB	30.2	32.4	49	50.9	50.7	49.2	34	30.8	42	37.1	47.1
	FrC+C'	44.9	40.8	27.7	27.5	31.1	27.8	34.9	39.9	34	41.8	30.4
	FrD	66.6	69	58.2	48.7	55	47.4	61	67.5	63.8	53.5	54.4
	FrE	20.4	17	19.4	14.8	15	15.7	17.1	14.2	17.5	14.3	13.6
	FrF	3.98	10.3	17.1	30.7	24.1	30.9	15.2	13	12	26.3	24.6
Cell number(x106) per femur
	FrA	0.324632	0.403598	0.27837	0.234925	0.206194	0.211221	0.247408	0.452557	0.296535	0.29614	0.199053
	FrB	0.522638	0.606618	0.725221	0.758988	0.773752	0.62302	0.323635	0.609274	0.629065	0.705395	0.531861
	FrC+C'	0.777818	0.764197	0.410347	0.410321	0.474266	0.352455	0.331755	0.789922	0.50908	0.794961	0.343944
	FrD	3.0334	3.94314	1.64083	1.74351	2.24529	1.68057	1.34182	3.39406	1.90091	2.54324	1.48781
	FrE	0.928471	0.97357	0.545694	0.530796	0.61211	0.557002	0.375369	0.712032	0.521935	0.677209	0.371162
	FrF	0.18152	0.586585	0.482794	1.09897	0.984706	1.09579	0.333982	0.656196	0.358927	1.25002	0.671941
Fig.1d
Cell proportion%		WT1	WT2	WT3	WT4	WT5	WT6	Hnrnpf KO1	Hnrnpf KO2	Hnrnpf KO3	Hnrnpf KO4	Hnrnpf KO5
	T1	23.8	25.1	22	17.8	22.2	17.4	20.2	22.7	20.8	21.8	22.1
	T2	35	36.9	36.1	56.9	51.8	56.9	30.2	27.1	30.5	46.1	52.2
	T3	27	25.3	27.9	19.7	20.2	19.9	33.8	28.6	32.2	24.4	18.9
	MZB	7.74	7.8	7.81	8.76	7.76	6.78	15.4	22.6	10.2	13	15.2
	FOB	77.2	77.9	77.3	81.3	83.9	85.2	66.4	52.9	72.1	73.5	70
Cell number(x106) per spleen
	T1	2.15665	3.58677	3.12485	3.23028	3.40132	2.34794	2.68216	3.47179	3.5434	6.08271	3.68547
	T2	3.16764	5.26071	5.13698	10.3446	7.93425	7.68193	4.0141	4.14382	5.20571	12.8606	8.69288
	T3	2.44499	3.61331	3.95892	3.58592	3.09705	2.68906	4.48576	4.38272	5.49776	6.79545	3.14303
	MZB	1.29577	2.07562	1.92661	2.91842	2.28567	1.79774	3.5592	8.01191	2.67665	5.13434	4.55293
	FOB	12.9168	20.7394	19.0739	27.0779	24.7371	22.5866	15.3523	18.7309	18.9972	32.4008	22.6959

## Sheet: Fig.2
Fig.2a	NP20_IgM
		WT1	WT2	WT3	WT4	WT5	WT6	Hnrnpf KO1	Hnrnpf KO2	Hnrnpf KO3	Hnrnpf KO4	Hnrnpf KO5	Hnrnpf KO6	Hnrnpf KO7
	Day 0	-0.057	0.091	-0.041	-0.073	-0.039	-0.021	0.086	0.008	-0.037	-0.038	0.116	-0.026	0.127
	Day 7	1.135	1.116	0.953	1.177	1.239	1.247	1.49	1.305	1.024	1.016	0.947	1.222	1.669
	Day 14	0.571	0.642	0.502	0.875	0.984	1.079	1.261	1.233	1.015	0.879	0.638	0.871	1.477
	Day 21	0.478	0.515	0.451	0.959	0.761	0.834	1.22	1.116	0.951	0.685	0.424	0.608	1.398
	Day 28	0.208	0.483	0.437	0.526	0.517	0.76	1.112	0.749	0.718	0.577	0.427	0.639	1.358
Fig.2b	NP20_IgG1
		WT1	WT2	WT3	WT4	WT5	WT6	Hnrnpf KO1	Hnrnpf KO2	Hnrnpf KO3	Hnrnpf KO4	Hnrnpf KO5	Hnrnpf KO6	Hnrnpf KO7
	Day 0	-0.063	-0.029	-0.022	-0.048	-0.045	-0.039	-0.002	-0.047	-0.059	-0.043	-0.05	-0.033	0.01
	Day 7	1.021	1.375	0.847	1.058	0.878	0.891	0.153	-0.019	0.109	0.021	0.028	0.15	0.176
	Day 14	1.704	2.009	1.507	1.878	1.614	1.602	0.602	0.256	0.491	0.492	0.261	0.702	0.251
	Day 21	1.827	2.109	1.626	1.534	1.445	1.893	0.86	0.413	0.474	0.634	0.202	0.75	0.234
	Day 28	1.778	2.118	1.674	1.74	1.466	1.376	1.349	0.4	0.49	0.732	0.473	0.986	0.332
Fig.2c	NP20_IgG2b
		WT1	WT2	WT3	WT4	WT5	WT6	Hnrnpf KO1	Hnrnpf KO2	Hnrnpf KO3	Hnrnpf KO4	Hnrnpf KO5	Hnrnpf KO6	Hnrnpf KO7
	Day 0	-0.045	-0.06	0.005	-0.066	-0.08	-0.075	0.134	0.01	-0.042	-0.074	-0.079	0	-0.024
	Day 7	1.024	0.866	0.551	0.929	0.964	0.966	0.081	0.064	0.191	-0.002	0.074	0.257	0.975
	Day 14	1.145	1.323	0.613	1.49	1.093	1.742	0.147	0.151	0.325	0.076	0.15	0.414	0.752
	Day 21	0.758	0.98	0.468	1.543	0.785	1.205	0.31	0.197	0.204	0.081	0.09	0.388	0.613
	Day 28	0.701	1.11	0.421	1.066	0.798	1.338	0.145	0.144	0.14	0.091	0.189	0.68	0.462
Fig.2d	NP20_IgG3
		WT1	WT2	WT3	WT4	WT5	WT6	Hnrnpf KO1	Hnrnpf KO2	Hnrnpf KO3	Hnrnpf KO4	Hnrnpf KO5	Hnrnpf KO6	Hnrnpf KO7
	Day 0	-0.033	-0.061	-0.075	-0.101	-0.067	-0.045	-0.087	-0.048	-0.044	-0.083	-0.035	-0.03	0.157
	Day 7	1.657	2.278	1.712	1.632	1.556	1.716	0.499	0.545	1.078	0.625	0.803	1.184	1.534
	Day 14	1.54	1.816	1.642	1.72	1.558	1.853	0.817	1.597	1.178	0.855	1.048	1.176	1.454
	Day 21	1.409	1.69	1.457	1.752	1.375	1.65	0.712	0.746	0.943	0.693	0.873	0.935	1.287
	Day 28	1.374	1.739	1.336	1.542	1.354	1.849	0.697	0.641	0.85	0.657	1.067	0.873	1.354
Fig.2f	ELISPOT_SPl_IgM			ELISPOT_SPl_IgG1			ELISPOT_BM_IgG1
	WT	KO		WT	KO		WT	KO
	5151.3	5417.3		13848.3	1449.7		180.458	56.4667
	2948.4	3035.2		5896.8	2168		54.6667	21.5
	9158.4	7676		4579.2	1140		32.3333	11.3
	10584	5859		16524	5859		132.6	5.96667
	7504.8	2842.4		6088.8	1839.2		29.8333	7.1
	7535.4	7480		4362.6	3300		82.6	5.2
Fig.2g	NP2/NP20_IgG1
		WT1	WT2	WT3	WT4	WT5	WT6	Hnrnpf KO1	Hnrnpf KO2	Hnrnpf KO3	Hnrnpf KO4	Hnrnpf KO5	Hnrnpf KO6	Hnrnpf KO7
	Day 14	0.505282	0.568442	0.383543	0.355165	0.480793	0.353308	0.11794	0.292969	0.201629	0.081301	0.218391	0.273504	0.537849
	Day 21	0.691297	0.750593	0.682042	0.487614	0.654671	0.610671	0.151163	0.237288	0.255274	0.036278	0.20297	0.358667	0.602564
	Day 28	0.790214	0.856941	0.777778	0.714943	0.809686	0.518895	0.253521	0.2225	0.369388	0.005464	0.243129	0.34787	0.768072
Fig.2h	NP2/NP20_IgG2b
		WT1	WT2	WT3	WT4	WT5	WT6	Hnrnpf KO1	Hnrnpf KO2	Hnrnpf KO3	Hnrnpf KO4	Hnrnpf KO5	Hnrnpf KO6	Hnrnpf KO7
	Day 14	0.369541	0.61393	0.383699	0.65022	0.548067	0.565978	0.395859	0.32	0.389801	0.498641	0.295396	0.299687	0.375891
	Day 21	0.572566	0.775661	0.576839	0.673451	0.707602	0.880711	0.438967	0.378104	0.662258	0.564073	0.590796	0.343506	0.466542
	Day 28	0.536204	0.873102	0.580451	0.763061	0.653514	0.677326	0.44	0.43309	0.428721	0.624711	0.313929	0.304956	0.6562
Fig.2i	NP2/NP20_IgG3
		WT1	WT2	WT3	WT4	WT5	WT6	Hnrnpf KO1	Hnrnpf KO2	Hnrnpf KO3	Hnrnpf KO4	Hnrnpf KO5	Hnrnpf KO6	Hnrnpf KO7
	Day 14	0.374026	0.631057	0.361754	0.396512	0.21887	0.669185	0.085679	0.022542	0.241935	0.168421	0.050573	0.14881	0.156809
	Day 21	0.310149	0.508284	0.290323	0.666096	0.173818	0.266061	0.094101	0.08445	0.21421	0.138528	0.038946	0.13369	0.230769
	Day 28	0.252547	0.401955	0.303892	0.226978	0.134417	0.561925	0.064562	0.020281	0.197647	0.181126	0.192127	0.087056	0.245199

## Sheet: Fig.3
Fig.3a	IgM			IgG1			IgG2b			IgG3			IgA
	WT	Hnrnpf KO		WT	Hnrnpf KO		WT	Hnrnpf KO		WT	Hnrnpf KO		WT	Hnrnpf KO
	1.009	0.784		1.611	0.698		0.962	0.539		0.997	0.935		0.647	1.083
	0.893	0.816		1.389	0.494		0.981	0.548		1.326	0.62		0.693	1.161
	1.039	1.055		1.613	0.514		0.818	0.636		1.294	0.955		0.921	1.194
	0.715	1.012		1.329	0.762		0.831	0.964		0.904	1.077		1.175	1.391
	1.645	0.963		1.525	1.076		1.089	1.262		1.27	1.326		0.644	0.672
	0.91	1.132		1.658	0.511		0.927	0.944		1.267	1.069		1.104	1.029
	1.612	0.85		1.476	0.712		1.306	1.039		1.749	1.071		1.059	1.046
	1.359	0.995		1.766	0.998		1.448	1.206		1.223	0.828		1.615	1.209
Fig.3c	LPS			LPS+IL4			Anti-CD40+IL4			Anti-CD40+IL4+IL21
	WT	Hnrnpf KO		WT	Hnrnpf KO		WT	Hnrnpf KO		WT	Hnrnpf KO
	2.82	5.26		30	11.8		23	10.4		49.8	38.4
	2.14	4.25		29.3	13.5		16.7	10.3		52.9	11.4
	2.57	3.27		29.5	18.6		18.5	8.55		43.3	17.6
	2.67	3.3		30.8	18.9		20.7	9.42		44.1	17.9
	3.29	3.45		25.2	16.3		24.4	15.7		45.7	49.5
	6.28	4.59		29.6	17.8		22.4	12.9		39.9	27.7
	3.47	3.12		24.4	17.4		18.3	16.1		35.9	32.6

## Sheet: Fig.4
Fig.4b	Cell proportion%			Cell number(x106) per spleen
	WT	Hnrnpf KO		WT	Hnrnpf KO
	0.86	0.54		0.94816	0.153322
	2.64	0.41		0.99745	0.278369
	1.82	0.23		0.677115	0.318801
	1.56	0.59		1.2784	0.397266
	1.61	0.55		0.871757	0.34142
	1.42	0.18		0.709241	0.17414
Fig.4d	Cell proportion%			Cell number(x106) per spleen
	WT	Hnrnpf KO		WT	Hnrnpf KO
	5.46	1.59		0.098836	0.029344
	8.85	6.86		0.101496	0.095627
	2.04	1.24		0.064334	0.024144
	12.9	2.71		0.199053	0.029739
	9.13	4.35		0.153818	0.064522
	13.3	1.7		0.186579	0.029079
Fig.4f	Cell proportion%
	WT	Hnrnpf KO
	2.38	0.66
	2.7	0.71
	1.59	0.59
	1.05	0.39
	3.35	0.24
Fig.4g	Cell number(x106)
	WT	Hnrnpf KO
	7.138	0.794
	8.2806	3.0663
	8.2431	3.1342
	8.0693	1.7974
	12.4514	0.8416
Fig.4h	WT	Hnrnpf KO
	46.8	22.2
	42.8	24.3
	45.2	12.5
	44.8	14.8
	50.1	24.5
	53.1	25.9
	52.3	25.4
Fig.4j	WT	Hnrnpf KO
	1	0.678302
	1	0.628507
	1.18099	0.747425
	0.747425	0.353553
		WT			Hnrnpf KO
Fig.4i	Day 0	1	0.858565	0.888843	1.06437	1.28343	0.920188
	Day 1	1.69349	1.6358	1.8025	0.920188	0.790041	1.02101
	Day 2	2.37841	2.46229	2.41162	1.68179	1.59107	1.67018

## Sheet: Fig.5
Fig.5c		WT		Hnrnpf KO
	Hnrnpf	115.95	115.14	24.4	21.68
	Cd40	42.21	39.86	37.7	39.42
Fig.5e		WT		Hnrnpf KO
	E6 SE	0.91	0.87	0.75	0.57
	E7 SE	0.87	0.92	0.76	0.62
	E8 SE	0.99	0.99	0.85	0.78
	E7E8 MXE	0.08	0.13	0.36	0.31
	I7 RI	0.3	0.29	0.66	0.72
Fig.5e
Fig.5e

## Sheet: Fig.6
Fig.6a
	WT	Hnrnpf KO
	2474	1498
	2764	1507
	2388	1534
Fig.6c		Hnrnpf KO
	WT	CD40high	CD40low
	1.20581	1.02811	0.466516
	1	1.33793	0.122428
	1.23971	0.907519	0.193446
	1.20581
	1.20581
Fig.6e
Fig.6f
Fig.6h	CD40 gMFI (x 104 )
	WT_Ctrl	KO_Ctrl	KO_CD40-V1	KO_CD40-V2
	32023	20583	31998	19101
	41093	20082	32392	20019
Fig.6i	GCB %
	WT_Ctrl	KO_Ctrl	KO_CD40-V1	KO_CD40-V2
	4.35	0.67	5.02	0.42
	2.24	0.66	1.62	0.43
	1.26	0.47	3.23	1.57
	1.2	0.25	1.34	0.19
		0.91	1.83	0.57
		0.52	0.89	1.2

## Sheet: Fig.7
Fig.7a	IgG_IP	hnRNPF_IP
	1	4.59479
	1.09429	4.37717
Fig.7c, d
Fig.7f
Fig.7h
Fig.7i, 7j

## Sheet: Fig.8
Fig.8b
Fig.8c
Fig.8d
Fig.8e
Fig.8g	WT	DKO	CD40 gMFI ( x 103 )
	2803	4667
	2836	4563
	4198	7853
	5085	9149
	5168	8615
Fig.8j

## Sheet: Supplementary Fig.1
Fig.S1a	Data were from Immgen
	FrA	FrB+C	FrE	T1B	T2B	T3B	FOB	MZB	GC_LZB	GC_DZB	MemB	PC
	423.344	463.438	312.118	367.633	366.568	341.49	395.276	297.888	383.684	325.19	285.015	276.273
Fig. S1b
	Fr.B	Fr.C+C'	Fr.D	Fr.E	SPB	Non-GCB	GCB
	1	0.952638	0.687771	0.624165	0.90125	1.36604	1.91853
	1.04247	0.986233	0.707107	0.441351	0.895025	1.15669	1.68179
	1.05702	1.67018	1.17284	0.876606		1.53687	1.13288
						1.15669	1.34723
						0.615572	0.913831
						0.835088	0.97942
Fig. S1d	All WT were nomalized as 1
		WT1	WT2	WT3	Hnrnpf KO1	Hnrnpf KO2	Hnrnpf KO3
	Fr.B	1	1	1	0.737135	0.846745	0.913831
	Fr.C+C'	1	1	1	0.619854	0.535887	0.408951
	Fr.D	1	1	1	0.45376	0.438303	0.353553
	Fr.E	1	1	1	0.181747	0.220676	0.183011
	SPB	1	1		0.164938	0.128514
Fig. S1e

## Sheet: Supplementary Fig.2
Fig.S2b				Fig.S2c
	WT	Hnrnpf KO			WT	Hnrnpf KO
	1.85	1.42			1	0.846745
	1.53	1.84			1.18921	0.946058
	1.76	1.96			0.864537	0.566442
	1.29	2			0.806642
	1.9
	1.78

[truncated: 3 more sheets: Supplementary Fig.3, Supplementary Fig.4, Supplementary Fig.5]
